# Supplementary material for: Illumina microRNA profiles reveal the involvement of miR397a in Citrus adaptation to long-term boron toxicity via modulating secondary cell-wall biosynthesis
Source: Sci Rep. 2016 Mar 10;6:22900. doi: 10.1038/srep22900 (PMC4790630; doi:10.1038/srep22900)
Supplement: Dataset S1 [file srep22900-s2.xls]

## Sheet: miRNA_expression
											<mature read count:C. grandis>		<mature read count:C. sinensis>
#<tag id>	<mature MiRNA id>	<potential ids>	<conserved miRNAs>	miRNA*	<mature length>	<mature sequence>	<precursor sequence>	<mismatch>	<total read count>	<mature read count>	B-toxicity	Control	B-toxicity	Control
scaffold_6_1047339	scaffold_6_1047339	novel	--	No	21	cuggaugcaacugugguacgg	ggcaauugugguaccguaccacaauugcauucagucauuggaucuuaauggaccccaccuaucuaaguggaucuaacgacuggaugcaacugugguacgguaccacaguugcau	0	894	892	418	236	133	105
scaffold_3_452009	scaffold_3_452009	novel	--	No	21	uuguugaguguguauguuaca	ggagucccuauauuauaauuaauguaacauacauauucaauaacaaccacauaaauaaugaguucacacaauuuaugugauuguuguugaguguguauguuacauuaauuguaa	0	541	541	244	138	56	103
scaffold_2_236665	scaffold_2_236665	novel	--	No	21	uuguugaguguguauguuaca	gcaaaugcuauguuacaauuaauguaacauacacauucaacaauaaccacacaaauuauaugggcccaucauuugugugauuguuguugaguguguauguuacauuaauuguaa	0	542	541	244	138	56	103
scaffold_2_316243	scaffold_2_316243	novel	--	No	21	caguuuuaaaauuuucucaga	gaauuuuaaaaugcgagauaauccgagaaaguuuuaaaaccgcaugauuugaaggcuuaaaauuguaagccuuuaaaaucgugcaguuuuaaaauuuucucagacuuucc	0	126	96	91	2	1	2
scaffold_4_627094	scaffold_4_627094	novel	--	No	24	uggaugcaacuguggcacgguacc	gugguaccguaccacaguuacaucuaaccguugaaugcacuuagauuaguggaguuuauugguauccaauagcuggaugcaacuguggcacgguaccacaguugcaccaca	0	1236	1234	464	645	65	60
scaffold_2_234307	scaffold_2_234307	novel	--	No	24	caagaauuuugaacuacgguuggu	uuugggaucaaaccaaccguaauucaaaauucuccaaauuuaaugcauucgaagaauuugaauuaguuucaagaauuuugaacuacgguugguuugaucccaaauuuu	0	279	152	50	70	15	17
scaffold_93_1549582	scaffold_93_1549582	novel	--	No	20	gcuggacgaacuuggcgccc	agcccacccguuuuuguggcauuucugcgcuggacgaacuuggcgccccggccuucgggcgguuauuuuuuggcgcggcuuugcccgcggccuauguuuggcacacggaggccc	0	434	434	170	217	20	27
scaffold_15_1544201	scaffold_15_1544201	novel	--	No	20	gcuggacgaacuuggcgccc	gcccacccguuuuuguggcccuuuugcgcuggacgaacuuggcgccccggccuugggguuguuauuuuuggacccggcuuuguccgcggccuauguuuggcacacggaggcca	0	434	434	170	217	20	27
scaffold_43_1548445	scaffold_43_1548445	novel	--	No	20	gcuggacgaacuuggcgccc	acccguuuuuguggccuuuuuaugcuggacgaacuuggcgccccggccuucgggcgguuauuuuugggcgcaucuuugccuguggccuauuuuuggcacacagaggccccucu	0	314	299	133	147	6	13
scaffold_45_1548475	scaffold_45_1548475	novel	--	No	20	gcuggacgaacuuggcgccc	agcccacccguuuuuguggccuuuuugugcuggacgaacuuggcgccccggccuucgcgcgguuauuuuugggcgcggcuuugcccggggccuauguuuggcacacagaggccc	0	311	300	133	148	6	13
scaffold_2238_1563356	scaffold_2238_1563356	novel	--	No	20	gcuggacgaacuuggcgccc	cggaauuccgaguccggcggacgaagguugccagccccaccccccaaggcuauagcccacccguuuuuguagccuuuuuacgcuggacgaacuuggcgccccggccuucggggg	0	432	432	169	216	20	27
scaffold_5_975044	scaffold_5_975044	novel	--	No	21	ugugguucuuguggguugugu	auuuaauguaacauacacaauccacaagaaccacacaaauugugagacccacauaauuaugugguucuuguggguuguguauauuacauuaaauauaacauaacaaaaucc	0	86	86	60	24	1	1
scaffold_2_223312	scaffold_2_223312	novel	--	No	19	cuacgguugcuguggccgu	agguggcggccgugguggcuacggaggauauccuggacgugguggguauggcggagguggccguggucaugguggaggauauugccgcuacgguugcuguggccgugguuau	0	507	494	204	111	73	106
scaffold_5_846661	scaffold_5_846661	novel	--	No	21	aacgacuggaugcaauuauga	uuaugguaccguguuauaguugcauccagccguucgaugucaguggaucucacaaauucaagugcaucgaacgacuggaugcaauuaugacacgguuucacaauuguaccguaa	0	157	156	72	68	9	7
scaffold_3_565768	scaffold_3_565768	novel	--	No	24	agggggacguaaguuacgugcacg	uacauaacaaauguuauaagggugacgcuaaguuacgugcacguaauuuaggucggguucuguaacugagagggggacguaaguuacgugcacguaacuuaggcccucccaugu	0	107	107	32	32	19	24
scaffold_23_1546101	scaffold_23_1546101	novel	--	No	19	gcuggacgaacuuggcgcc	agcccacccgucuuuguggccuuuuugugcuggacgaacuuggcgccgcggccuucgggcgguuauuuuuggacgaggcuuugcccgcggccuauguuugccacacggaggccc	0	163	148	75	67	3	3
scaffold_4_692334	scaffold_4_692334	novel	--	No	21	uggaugcaacuguaguacggu	auugugguaccgugccacaguuauauucaguuguuaaaugucaguggacgcuaagugcaucuaacgguuggaugcaacuguaguacgguacuacaguugcaccguaacc	0	156	156	54	40	28	34
scaffold_9_1467612	scaffold_9_1467612	novel	--	No	21	uggaugcaacuguaguacggu	gcgguacgacaguugcauccagccguuggauguuugugaaccccacuaauucaagugcauccaacgguuggaugcaacuguaguacgguaccacaauaauuuaauuuuu	0	213	202	71	52	34	45
scaffold_6_1075467	scaffold_6_1075467	novel	--	No	18	caagaugagagcucugcu	aauucacaggugaaaaugacuuucaccuguggaggcucaagaugagagcucugcuggugcaucaagguuuggaugaagcucuugcagaggaaucaucuucaaagaagccaagaa	0	101	101	21	30	19	31
scaffold_5_833047	scaffold_5_833047	novel	--	No	21	uacgguaccauuguuacuuuc	uaugauacaauagugguacgguaccauuguuacuuucaaucauuggaucuauaguuguacaguugcauuaauaagaucuaauggcugaaaacaacagugguaccauaccacug	0	42	25	18	6	0	1
scaffold_4_622213	scaffold_4_622213	novel	--	No	24	auccaaugguuggauccagcugug	gugccacaguuguauguuaccacagcuggauucagccuuuggauccaauuuuagugacaaccgugggcuaaauccaaugguuggauccagcugugguacuaugcaacuguggu	0	203	203	80	98	12	13
scaffold_4_678914	scaffold_4_678914	novel	--	No	21	uccagcuguaguaugguacca	cacagugguaccauaccacagcucgauccagccuacaguggucaucagaacugaauccaaugguuaaauccagcuguaguaugguaccacuguagguuggaucuagcuguagua	0	39	39	18	21	0	0
scaffold_1339_1559843	scaffold_1339_1559843	novel	--	No	21	gagagggccguaaguuacgcu	gaguuacguugaguauaacuuacgccucucacagcaauaguauccggucccaucaauaauacuguuauugugagagggccguaaguuacgcucaacgaaacuuagggccu	0	73	73	29	25	8	11
scaffold_3_359639	scaffold_3_359639	novel	--	No	21	gagaggaccguaaguuacguu	cguuaaguuacguugcacgugacuuacgucucuuacaacaacaguauucgguuucaccagugguauuguugcugugagaggaccguaaguuacguucuuauauugaacuccaau	0	56	52	21	20	3	8
scaffold_4_680955	scaffold_4_680955	novel	--	No	21	auggggaguagcugcgcggug	agcaauuguguugucacugcacagcugcuccacaugccauauucgaggggaauauuucccuaaaauagacauggggaguagcugcgcgguggcggcauagcuaccccaaau	0	63	63	26	16	9	12
scaffold_6_1007978	scaffold_6_1007978	novel	--	No	24	cucucuggaaugaaaaaggcuagc	uaaucauuucacuucguaugcucucuggaaugaaaaaggcuagccucuucguggaaaacgacuaguccuuuucacuccagagagcauguuucccgaaaauggcuaacuguuuc	0	18	18	14	4	0	0
scaffold_8_1328728	scaffold_8_1328728	novel	--	No	24	uguuguuguguguggauauacguu	gcuacguuacauuaaucguaauguacgccacacauaacaacaauaucauauccuaccauaagaauuguuguuguguguggauauacguuacgauuaacguaacguagcg	0	18	18	8	10	0	0
scaffold_9_1466492	scaffold_9_1466492	novel	--	No	21	ugcgguuuuaaagcuuuccug	ccaauuuagaauuuuuaagugugggauaguccgagaaagcguuaaaaccacaugauuuuaaaggcuuaaaacuguaagucuuuaaagucaugcgguuuuaaagcuuuccugga	0	37	14	5	8	1	0
scaffold_3_457813	scaffold_3_457813	novel	--	No	21	cgguuugguucugaauuucgg	agcaacccgaaauucagaaccaaaccgaaucgaaccgaaucgaaccgaaccgaaaauuuucggcucgauucgguuugguucugaauuucgguucgguucagauuauuu	0	27	26	8	13	3	2
scaffold_3_595678	scaffold_3_595678	novel	--	No	21	cgguuugguucugaauuucgg	accgaaccgaaauucagaaccaaaccgaaucgagccgaaaauuuucgguucgguucgauucgguucgauucgguuugguucugaauuucggguugcuuucgauuccgauuu	0	36	36	8	22	3	3
scaffold_3_390312	scaffold_3_390312	novel	--	No	24	aauccgaucggguugauccgaacc	uauauucggaucgggucggaucggguuacaacuucggguugaguucggaugaauucuuuucuaauccgaucaacccgaaauccgaucggguugauccgaacccgaaaa	0	50	49	9	26	9	5
scaffold_3_601208	scaffold_3_601208	novel	--	No	21	aagauuuuauuacuuauuuga	cuaaauauugaugugacuuuucaaauaaguaauaaaaucuuauuugaagaguuuuuuuggugaugcucuaggacucuucaaauaagauuuuauuacuuauuugaagagu	0	32	27	11	4	6	6
scaffold_3_457812	scaffold_3_457812	novel	--	No	24	acgguucgguucgguucgguucgg	uagaaacuagggcuggcacaauacgguucgguucgguucgguucgguuuagaaaaaaauugaaccgaauugaaaccaaccgguucucccaaaucggaaucgaaagcaacccga	0	17	17	7	5	2	3
scaffold_5_822211	scaffold_5_822211	novel	--	No	21	uguaaauuuucaggugcuguu	uaugcauaaaaacagcaccuggaaguuucuaggugcugcuuagcugcuguuauguaguaaaaacagcacauguaaauuuucaggugcuguuuugcuguuguuuaugcaca	0	12	12	4	5	0	3
scaffold_8_1316973	scaffold_8_1316973	novel	--	No	21	caagcuuguugugauuuugag	cuucgcacaaaaucacagcaacaagcuuguugugauuuugagugacaagugccugucccuugaaaucacaacaagcguguuaauaugauuugaagcgacaugcaccugucuccu	0	12	12	4	7	0	1
scaffold_8_1376100	scaffold_8_1376100	novel	--	No	21	uacgugcacguaacuuacguc	aagagaggggguaaguuacgugcacguaacuuacguccuccucauaacuacaauauccgggacuagguacuguagucgugaaggagacgcaaaucacgugcacgugacuu	0	14	7	3	1	3	0
scaffold_1473_1560582	scaffold_1473_1560582	novel	--	No	24	uuuccgauggacgaacuaggcgcc	aagccuauagcccacccguuuuuguggcuuuuuuccgauggacgaacuaggcgccucggccuucgggcgguuauuuuugggcgcgguuugcccgcggccuaguuuuggcacacg	0	29	13	5	5	0	3
scaffold_9_1434989	scaffold_9_1434989	novel	--	No	21	caacggcugggugcaacggug	gugguauugugucaccauuacauccaguuguugggucuacuuggauggauguauccauugagauucaacggcugggugcaacgguggcacaauaucaccguugcaccaua	0	20	20	9	7	3	1
scaffold_8_1376310	scaffold_8_1376310	novel	--	No	24	acuguugcugugugugaauguacg	ugcuacguuacguuaagcguaacguacgcuacacacaacaacaguagcaggucucacuaugagaacuguugcugugugugaauguacguuacacuuaacguaacguagcggga	0	78	78	14	28	18	18
scaffold_1_96872	scaffold_1_96872	novel	--	No	24	gugccgugcuguacgaacaugugc	cccgacacggcccaugugcaugccguaccgugccgcguacucuaccgagacgugcucgcgccgugccgugcuguacgaacaugugccgugccucgugccauccggcccauu	0	19	17	2	6	2	7
scaffold_5_953686	scaffold_5_953686	novel	--	No	24	aauucggguucggauuaaauucgg	ucggaugcggguuaauucggguucggauuaaauucggguuauucggaugaauucgggucggguguaaucggaucggauucggauuaauucggguucggauuaaauucggguuau	0	31	21	5	8	3	5
scaffold_9_1444094	scaffold_9_1444094	novel	--	No	21	cugagcacuggaucaaugguc	ggugcuuagcugagcuugugcugagcacuggaucaauggucaguaauugucucaugugggccccaagcaauugcuaacuauugauccggugcuuagcacaagcucagcuga	0	10	8	5	3	0	0
scaffold_8_1314664	scaffold_8_1314664	novel	--	No	24	gugagaugauuguaaguuacauga	uauaauaagguuaauguuaaguuauaugcaugcaacuuacaauccccucacaugaauaguaaaauuuaugugagaugauuguaaguuacaugaauguaacuuagaaacgcaau	0	17	17	4	8	1	4
scaffold_3_403753	scaffold_3_403753	novel	--	No	24	uuuaugugagacaggcaaguggga	cacugguuuuaugugagacaggcaagugggacagacgccugucucacuuauuaccacugguuuuaugugagacaggcaaguaggacaggcgccuaucucacauaaaugugc	0	37	22	9	6	4	3
scaffold_3_503900	scaffold_3_503900	novel	--	No	24	uugugugguucacaugagaggugu	uaaucuucaauuauuguaacuuacaucucuuauguaaaucacacaaauugugagucccauaauuuugugugguucacaugagagguguaaguuacaauaauucuuucaacccc	0	34	34	9	20	2	3
scaffold_8_1305292	scaffold_8_1305292	novel	--	No	24	auguagcaacucgaauagucgugu	uuuaaaggccauggcuauguauguagcaacucgaauagucguguaauuauagucguuccuucgaccguuugauuacggcuaugaucguaucauuauuggaguugcuccaaggu	0	16	16	2	3	4	7
scaffold_9_1421679	scaffold_9_1421679	novel	--	No	21	uuggguuugguuugaauuuua	gguuuggguuuacuuuaaacccaaaccaaaccaacccaaauaauuucaacccaacccaaaccaacccauuuggauuugguuuggguuugguuugaauuuuauuaucaaaau	0	27	27	9	11	2	5
scaffold_1_48080	scaffold_1_48080	novel	--	No	20	acuaccaagugcgcaucgcc	agguacuaccaagugcgcaucgccaaggaagacgaaccgaagacagcgugcucaacaagguacgggucuuucgaguuccuugugaugccuuuuggccuuacuaaugca	0	23	21	2	13	1	5
scaffold_7_1136114	scaffold_7_1136114	novel	--	No	24	gugccgugccguacggacaugugc	gaaacgugcucgugccgugccgugccguacggacaugugccaugccugugccguacggacauguaccguacccgugccguaccacgugccgcccggcccauuggccauc	0	15	15	3	5	3	4
scaffold_2_254108	scaffold_2_254108	novel	--	No	24	aauaaaaaguuaugaguagacuau	aaauagaugauagucuacucauaacuuuuuauuccaaguuaauugaaauguuauugaguaaaaacuuagaauaaaaaguuaugaguagacuaucaucuauuuugaaugugauu	0	11	11	0	0	6	5
scaffold_2_164913	scaffold_2_164913	novel	--	No	24	aauaaaaaguuaugaguagacuau	aaaauagaugauagucuacucauaacuuuuuauucuaaguuuuuacucaauaacauuucaauuaacuuggaauaaaaaguuaugaguagacuaucaucuauuuauuugaaugu	0	11	11	0	0	6	5
scaffold_6_1085658	scaffold_6_1085658	novel	--	No	24	agggccgcggagggaugaauugug	gcauuagcggguuucgacugccggcgcggagucuccugggcaccauggacccgccagggagcggggaaagggccgcggagggaugaauugugcggcuuuauggagacacaccau	0	18	18	0	3	5	10
scaffold_2_271215	scaffold_2_271215	novel	--	Yes	21	uucuuauucagugacuguuua	agccuuuuauccagauaguuucuuauucagugacuguuuaaguggaaaaagacuuucgaggucauuuuuucaacagucaauuaagaauugcucuuaucuuaaggucaauu	0	302543	302178	57163	60797	74510	109708
scaffold_2_326556	scaffold_2_326556	novel	--	Yes	22	ucuuaccuaugccacccauucc	agaagaggggaaauuucgggaaugggugcaugggcaagagaaggagaaaaagaaaauauauacuuccuuucuuaccuaugccacccauuccuuugauuuccuucacuuccu	0	29727	27588	9235	7199	4382	6772
scaffold_6_1121987	scaffold_6_1121987	novel	--	Yes	21	uugacggaagauagagagcac	aggcauugucgaugaugcuguugacggaagauagagagcacagaugaugaaaugcguggagcuugcaucucacuccuuugugcucucuauucuucugucaucaucuucagc	0	22483	21104	4919	5705	3947	6533
scaffold_3_349748	scaffold_3_349748	novel	--	Yes	24	acggcuggaugcaacuguggcacg	uuauggugcaacugugguaccgugccacaguuguaucuagcuguuggaugcuaguggaucucaccaaucuaagugcaucuaacggcuggaugcaacuguggcacgguac	0	4484	4478	2197	2100	96	85
scaffold_3_614669	scaffold_3_614669	novel	--	Yes	24	acggcuggaugcaacuguggcacg	accaugccacaguugcaucuagccguuggaugcauuuagauugguggggucuacugaaauccaacggcuggaugcaacuguggcacgguaccacaguugcaccuaagguuuccc	0	5039	4987	2352	2419	114	102
scaffold_2_252949	scaffold_2_252949	novel	--	Yes	24	acggcuggaugcaacuguggcacg	uaccgugucacaguugcauucagccguuggaugucaguagaccacaccaauucaaguacauccaacggcuggaugcaacuguggcacgauaacacaguuacacuguagccuga	0	3977	3958	1967	1847	72	72
scaffold_3_488537	scaffold_3_488537	novel	--	Yes	24	acggcuggaugcaacuguggcacg	aucaguuccaguguaccguggcacaguugcauccagucguugaaugcacuuaaauuggugggauccacuagcauccaacggcuggaugcaacuguggcacgauaccacagu	0	3972	3967	1968	1849	74	76
scaffold_6_995174	scaffold_6_995174	novel	--	Yes	24	acggcuggaugcaacuguggcacg	ugguaccgugccacaguugcauccagucguuggauguacuuagauuggugagguccacuggcauccaacggcuggaugcaacuguggcacgguaacacaguugcaccacau	0	4859	4805	2287	2339	94	85
scaffold_6_1117070	scaffold_6_1117070	novel	--	Yes	24	acggcuggaugcaacuguggcacg	guaacugugguaccgugccacaguuguauccagccguuggaugcacuuaaauggaugggauccacuaauguccaacggcuggaugcaacuguggcacgguaccacaauuacac	0	5096	4987	2352	2419	114	102
scaffold_1_21336	scaffold_1_21336	novel	--	Yes	24	acggcuggaugcaacuguggcacg	ggugcaacuguaguaccgugccauaauugcauccagucguuagauaucaauagaccccaccaauucaaguacauucaacggcuggaugcaacuguggcacgguaccacagu	0	4990	4987	2352	2419	114	102
scaffold_10_1542597	scaffold_10_1542597	novel	--	Yes	24	acggcuggaugcaacuguggcacg	accgugccacaguugcacccagccauuagaugucaguagacuccaucaauuuaagugcauucaacggcuggaugcaacuguggcacgguaccacaauugcaccguaaccugauc	0	4994	4987	2352	2419	114	102
scaffold_9_1423930	scaffold_9_1423930	novel	--	Yes	24	acggcuggaugcaacuguggcacg	accgugccacagucgcaucuagccguuggaugucagucgaccccaccaauccaagugcaucgaacggcuggaugcaacuguggcacgguaccacaguugcaccguagccugauc	0	4937	4934	2336	2392	107	99
scaffold_5_893299	scaffold_5_893299	novel	--	Yes	24	acggcuggaugcaacuguggcacg	ggcaucgugucauaauuguauccagucguuagauguacuuaaaugaguagagucuauuagcaucuaacggcuggaugcaacuguggcacgguaccacaauugcaccau	0	4940	4937	2336	2392	110	99
scaffold_8_1263994	scaffold_8_1263994	novel	--	Yes	24	auuggucgggugcaccaccucagc	uacgcaaaugguagguuaccauuggucgggugcaccaccucagcauuugacgugaaaaacuugcauacgucggguuuaaaugcugaggugguguguccgaccagugguagccu	0	14159	13758	1669	3164	3954	4971
scaffold_8_1287840	scaffold_8_1287840	novel	--	Yes	21	uuguggguuguguauguuaca	ucccuauguuacauuuaauauaauauacacaacccacaagaaccacacaaauuauggaaucuacauaauuauguaguucuuguggguuguguauguuacauuaaauguaac	0	1986	1980	1089	873	10	8
scaffold_5_857725	scaffold_5_857725	novel	--	Yes	21	uuguggguuguguauguuaca	uaguaauaauaauaauaagggaguaacauacacaacccacaagaaccacacaaauuaugggacccacauaauugugugguucuuguggguuguguauguuacaugaaaugu	0	1989	1975	1083	871	13	8
scaffold_8_1284926	scaffold_8_1284926	novel	--	Yes	18	uaccugguugauccugcc	accgaggccccgaacggggccccgagacggacggacaugcgggcgccggcgucgggaaggaaugcuaccugguugauccugccaguagucauaugcuugucucaaagau	0	4405	3766	1097	1079	543	1047
scaffold_8_1342167	scaffold_8_1342167	novel	--	Yes	18	uaccugguugauccugcc	ccgaggccccgaacggggccccgagacggacggacaugcgggcgccggcgucgggaaggaaugcuaccugguugauccugccaguagucauaugcuugucucaaagau	0	4405	3766	1097	1079	543	1047
scaffold_2_228593	scaffold_2_228593	novel	--	Yes	21	gugcucucuaccauugucaua	caacuuuguuugacaaugagagagagcacacccgucagcauucgugcaaauggcaaggcugucuacuagcgugcucucuaccauugucauacgauuugcuuaacgcag	0	6167	5366	946	971	1114	2335
scaffold_2_228651	scaffold_2_228651	novel	--	Yes	21	gugcucucuaccauugucaua	caaauuugcuugacaaugagagagagcacaccugucagcauucgugcaaauggcaaggcugucuacuagcgugcucucuaccauugucauaaaauuugcuuaaagcag	0	6166	5362	948	966	1116	2332
scaffold_2_228867	scaffold_2_228867	novel	--	Yes	21	gugcucucuaccauugucaua	caaauuugcuugacaaugagagagagcacaccugucagcauucgugcaaauggcaaggcugucuacuagcgugcucucuaccauugucauaaaauuugcuuaaagcag	0	6166	5362	948	966	1116	2332
scaffold_6_1070318	scaffold_6_1070318	novel	--	Yes	24	auguacuguugauggugacguggc	aaugacguggcauugaccaaugauguggcauugacugaugaggugucacgauccuguuggacuaaaauuccuauguacuguugauggugacguggcagcauaucaguggacgaa	0	3788	3741	775	931	1133	902
scaffold_1366_1560080	scaffold_1366_1560080	novel	--	Yes	23	aacgggggauucuuuugguuggg	cguuggcuccauacggagggaacgggggauucuuuugguuggggaauguuuuuugcuuaacacaucaaaucacaaaaaaacaucccccuuaagaaucccccuccggugguga	0	8179	8150	1772	3708	2167	503
scaffold_1366_1560066	scaffold_1366_1560066	novel	--	Yes	23	aacgggggauucuuuugguuggg	cguuggcuccauacggagggaacgggggauucuuuugguuggggaauguuuuuugcuuaacacaucaaaucacaaaaaaacaucccccuuaagaaucccccuccggugguga	0	8179	8150	1772	3708	2167	503
scaffold_1366_1560052	scaffold_1366_1560052	novel	--	Yes	23	aacgggggauucuuuugguuggg	cguuggcuccauacggagggaacgggggauucuuuugguuggggaauguuuuuugcuuaacacaucaaaucacaaaaaaacaucccccuuaagaaucccccuccggugguga	0	8179	8150	1772	3708	2167	503
scaffold_1366_1560038	scaffold_1366_1560038	novel	--	Yes	23	aacgggggauucuuuugguuggg	cguuggcuccauacggagggaacgggggauucuuuugguuggggaauguuuuuugcuuaacacaucaaaucacaaaaaaacaucccccuuaagaaucccccuccggugguga	0	8179	8150	1772	3708	2167	503
scaffold_3_479557	scaffold_3_479557	novel	--	Yes	24	guacuguagccgugagggggacgc	agggaggggcuaaguuacgugcacguaacuuacgucccccucacagcuacaguacccaugguggguucggguacuguagccgugagggggacgcaaguuacgugcaccuaacu	0	7817	7455	539	711	2924	3281
scaffold_2_259330	scaffold_2_259330	novel	--	Yes	24	gaagaacuuuguugauaaggcgug	uuuccuggagaaauuaugagcuuuagaagaacuuuguugauaaggcgugggcgcgugcugucaacuaagggucuguaguuuuuauuuuaacguguuuugucuuuuugauuauuu	0	1882	1879	475	626	360	418
scaffold_5_840729	scaffold_5_840729	novel	--	Yes	18	aaaggauugagccgaacc	auuugacgcaguggauacuuuguaauucaguaauuauuaguugaauuucaauuuaacucggcccaaucuuuuacaaaaaggauugagccgaacccaacgauuguacaccauaa	0	3319	3218	619	1089	533	977
scaffold_6_1058084	scaffold_6_1058084	novel	--	Yes	22	ucgcaggggagaugggaccaac	agaaaguuggggcacuuauaucgcaggggagaugggaccaacugcagccgcuagguagcagccggugccauccuccugcgauaugagaacccuccaacuuacucuuguccaa	0	385	289	256	9	3	21
scaffold_3_446683	scaffold_3_446683	novel	--	Yes	24	acgacucuuuaucagaaaaucugg	auuuaugacauaagggauuuuugugaauuuccuuuccaaugaaggaauacuugagcacgacucuuuaucagaaaaucugguugagguagaucuucugaaagauaguuugacuc	0	657	525	208	222	43	52
scaffold_2_264664	scaffold_2_264664	novel	--	Yes	24	acgacucuuuaucagaaaaucugg	aacugaagguauuuuuguaaauuuccuuucuaaggaaggaaugcuugagcacgacucuuuaucagaaaaucugguugaguuagaucuucugaaagauaguuugacuuu	0	663	525	208	222	43	52
scaffold_9_1393545	scaffold_9_1393545	novel	--	Yes	24	acgacucuuuaucagaaaaucugg	guacauuuccuuucuaaugaagcaaugcuugaguacgacucuuuaucagaaaaucuggaugaaguagaucuucugaaagauaguuuaacuuuaccaucagaauacugaguua	0	544	533	216	223	44	50
scaffold_2_309649	scaffold_2_309649	novel	--	Yes	24	caucgauccgucuaugugaacagu	guauaagaauuuuaguccaauaguaucgugacaccucaucagucaaugucacaucaucggucaaugccaugucaucgauccgucuaugugaacagugucgugaacaauaacgu	0	1697	1691	452	567	379	293
scaffold_8_1335941	scaffold_8_1335941	novel	--	Yes	18	uagagaaagaugagagac	gguuaugaugacgaguagugcuagguguagagaaagaugagagacucucucuuccuuuuucuucuuuaguucucucaucuuucucuacaccaagcauuuuccuaugaugauuau	0	336	335	154	97	28	56
scaffold_3_371908	scaffold_3_371908	novel	--	Yes	24	auuagucugaauucugaauagauc	guuuuuuugucugaaaucuaaauagauaugaauuagucugaauucugaauagaucuaaauguccgaaucugaauaauauauuuauuuuuuugucugaaucucaaaaaauaagua	0	881	879	212	273	211	183
scaffold_7_1169231	scaffold_7_1169231	novel	--	Yes	21	uuggaccaggcuucauuccac	uagguugagaggaauguugucuggcucaaggucauggaggaagaauaaauauaugagcccuaaauuauucuuggaccaggcuucauuccacuaaaccaacuccucuuu	0	883	852	196	307	155	194
scaffold_7_1169001	scaffold_7_1169001	novel	--	Yes	21	uuggaccaggcuucauuccac	agguuugagaggaauguugucugguucaagaucauggaggaagaauaaauaucggaacccuaaaugauucuuggaccaggcuucauuccacucaaccaacuccucuuu	0	855	852	196	307	155	194
scaffold_2_310050	scaffold_2_310050	novel	--	Yes	24	aucccccucccagcuacaguaccc	gguggcgcuaaguuacgugcacguaacuugcaucccccucccagcuacaguacccaugguggggccgaguacuguagcugagagggggacauaaguuacgugcacguaacuu	0	229	191	108	83	0	0
scaffold_5_951097	scaffold_5_951097	novel	--	Yes	24	auucgggacgaguuuacaacguug	gaaucccugauuuuauuaaaauucgggacgaguuuacaacguuguaaaccucuuuuugcauuguuuuacaacgucguaaacucgucucguacuuuaauacaaucugggauuucc	0	969	888	194	218	249	227
scaffold_7_1217438	scaffold_7_1217438	novel	--	Yes	24	uggaugcaacuguggcacgguacc	uguggcaccgugcuacaguugcaucuaaccguuggauucauuugaauuaguggguuccacuggaaucuaacagcuggaugcaacuguggcacgguaccacaauugcaccuaag	0	1234	1233	464	644	65	60
scaffold_2_309694	scaffold_2_309694	novel	--	Yes	24	uggaugcaacuguggcacgguacc	uguggcaccgugccacaguugcaucuagccguuagauguauuuggauuggugagauccacugaaaucucuuggcuggaugcaacuguggcacgguaccacaguugcaccua	0	1303	1234	464	645	65	60
scaffold_9_1529679	scaffold_9_1529679	novel	--	Yes	24	uggaugcaacuguggcacgguacc	uguugugcaacugugguaccgugucacaguuguauccagccauuggaugccaguggacccuacuaauuuaaguacauccaacgguuggaugcaacuguggcacgguacca	0	895	871	309	466	45	51
scaffold_9_1506175	scaffold_9_1506175	novel	--	Yes	24	uggaugcaacuguggcacgguacc	acggugcaacuauggcaccguacuacaguugcauccagccguuggaugcacuuaaauuggugggauccacuggcauccaacgguuggaugcaacuguggcacgguaccacagu	0	906	892	314	475	52	51
scaffold_9_1498547	scaffold_9_1498547	novel	--	Yes	21	uggcuguuuguuuugaauacu	ugcugcauuaugguuaauuauggcuguuuguuuugaauacuuugauuaaaagauugaguguguaacguagaauuguggaggccaccagguuguuuuagaaauuaaauuaug	0	1011	551	148	174	98	131
scaffold_2_272434	scaffold_2_272434	novel	--	Yes	24	agaagaacuuuguugauaaggcgu	augauguuugaggaugauuguuuuccagaaaaaaauuaugagcuuuagaagaacuuuguugauaaggcgucggcgcgugcugucaacuaaggaccugcaguuuuuauuuuaaag	0	513	482	116	167	79	120
scaffold_1_12714	scaffold_1_12714	novel	--	Yes	21	uagaugcaacuguggcacggu	guggugcaacugugguaucguaccacaguugcauccaaccguuggaugccaauggaucccaccaauccaaaugcauccaacagcuagaugcaacuguggcacgguacca	0	483	474	142	235	40	57
scaffold_5_837744	scaffold_5_837744	novel	--	Yes	21	uagaugcaacuguggcacggu	uggcaccgugccacaguugcaucuaaccguuggaugccaguggaccccaccacuccaacugcauccaacagcuagaugcaacuguggcacggugccacaguugcaccguagccu	0	579	557	165	272	57	63
scaffold_5_970164	scaffold_5_970164	novel	--	Yes	24	aaagguugcuaaugggagauagug	uauaguuacauaaucacuccaugaaauuaaugaaaaauuauggaucauaauuucuugugagauagugagaguuauaggaaaguuaaagguugcuaaugggagauaguggggaga	0	305	283	81	116	49	37
scaffold_5_764357	scaffold_5_764357	novel	--	Yes	21	aaggugcucuggaaauguucc	aaacugacaauucuucacauccuucaauuacaagcaucuccaaugcagcaaggugcucuggaaauguuccuugcaguuuagaacaccuuauaaugcgaagcucucucaau	0	143	142	68	50	9	15
scaffold_8_1369267	scaffold_8_1369267	novel	--	Yes	21	cugcacgcaugucaagaucug	caaaaaucuggugagcaacugcacgcaugucaagaucugagagagaucuguggaccgcacagcacgguucucucucccagauuuugacaugcgcgcagucgcgcaccug	0	154	144	62	42	22	18
scaffold_4_686448	scaffold_4_686448	novel	--	Yes	22	cgcaccccagcguggaaccauc	gauaagaguaaggauugaggcgcaccccagcguggaaccaucaaaaguugugauuacaguuagagcaaugggugauggugccacgcugugugcgucuugaaugcuuauucuu	0	396	296	75	125	40	56
scaffold_8_1294903	scaffold_8_1294903	novel	--	Yes	24	uucuguugcggaguaugucucacc	cguucugacacacuguucuguugcggaguaugucucaccgcgaaaugucuuuuuauauccuuacucuggcauacuugcaagaaugaaucagaaguauauucacucucauuau	0	204	201	70	70	33	28
scaffold_6_1042517	scaffold_6_1042517	novel	--	Yes	21	cuuucagcagccuccggcguc	uuucuguuauguagcuugagucuugcugaaaguacauguuuaaaaguuuggauuuuauuuuuuccaaguacuuucagcagccuccggcgucauagcagagagugaaauua	0	168	152	53	55	18	26
scaffold_5_790948	scaffold_5_790948	novel	--	Yes	24	uauggcuuuuggacuuguaauguu	aaacucuuggaaggauuuccuauggcuuuuggacuuguaauguuuuucguaagguuuugaaaaacacuuaccauuacaauccuuugaagcggaagcuuuaaagggaucauaa	0	185	184	70	76	25	13
scaffold_2_241888	scaffold_2_241888	novel	--	Yes	24	uuugucaacuuaggauauacgagu	uaaacacauuuugucaacuuaggauauacgagugauacauguuaaaaguguuauaauacguuugauacaaguauuauuuaaggguauacgagugauauuuucccuuuaauuuuu	0	157	156	53	52	24	27
scaffold_5_854927	scaffold_5_854927	novel	--	Yes	24	aacgacuggugcaacuguggcacg	ccgugguacaguugcauccaaucguugaauuuuuacuuauuuaaguggaccccacuuauuugaguggauucaacgacuggugcaacuguggcacgguauuacaauuauacuaua	0	454	452	103	152	105	92
scaffold_1_44217	scaffold_1_44217	novel	--	Yes	24	aauuucaggcuuaauggauucagu	aguuucauagugcguaauuaauuuuuuuaaauaauuucaggcuuaauggauucaguugugcuucaauuguguuaugaugguuggugagagaugucaggagaugggcauaug	0	283	282	78	109	49	46
scaffold_6_1031318	scaffold_6_1031318	novel	--	Yes	24	aauuucaggcuuaauggauucagu	uuuuuuuuaauaauuucaggcuuaauggauucaguuguuugauaguuugauagugcgacaggugcauguucauugcaacugacucuuuauuaguuugauagugcgcaauuaauu	0	283	280	78	107	49	46
scaffold_3_565933	scaffold_3_565933	novel	--	Yes	24	aauuucaggcuuaauggauucagu	caaauucauugcaacugacucuuuauuaguuugauagugcgaaauuaauuuuguuuuuauaauuucaggcuuaauggauucaguugugcuuaaauuguguuaugaugguu	0	285	282	78	109	49	46
scaffold_9_1524484	scaffold_9_1524484	novel	--	Yes	21	ugagaggcuguaccuuacgug	acaugcacguaagguacagccucucacaaaacuuauaugugggucucacuugggcccaucaaccuuaugagaggcuguaccuuacgugcauguaagguagcaaaagcc	0	261	257	55	127	29	46
scaffold_3_618738	scaffold_3_618738	novel	--	Yes	24	guacuguagcugugagggggacgu	cuggcgcuaaguuaggugcacguaacuugcgucccccucacggcuacaguacccgaacccaccauggguacuguagcugugagggggacguaaguuacgugcacguaacuu	0	10047	9944	15	32	5944	3953
scaffold_3_432598	scaffold_3_432598	novel	--	Yes	24	cguguucgugucggguaaucgggu	ucguguucgugucggguaaucgggucguguuaaauuuugccagcucuaauugcacacuuaacuaaauuaacuaaauugacuuuuguuauuccaccccaacauuuaaauaguca	0	351	350	155	110	45	40
scaffold_3_410478	scaffold_3_410478	novel	--	Yes	24	gugcuuuguccuggaaugaaaggc	uggauuuucaauaaaucuacacuucugucuuccacuacuucucgaacaaagugauauuguauccuuaugugcuuuguccuggaaugaaaggcuggguuccuugcaauaugcaau	0	99	91	44	26	12	9
scaffold_3_348564	scaffold_3_348564	novel	--	Yes	24	aaaugcggauuuguuguauacacc	guugauucccgcaucuuuuaaaaugcggauuuguuguauacaccauaugguguauacaaugaaucugcauuuuaaaagaugugggcauccgcacuugagauugauuaacacaca	0	370	367	84	145	58	80
scaffold_3_537036	scaffold_3_537036	novel	--	Yes	21	uggaugcaacuguaguacggu	accguauuaaaguuacauccagccauuggaugcacuuggauugaugagguucacuggcaucuaacgguuggaugcaacuguaguacgguacuacaauuguaccuaaggu	0	164	156	54	40	28	34
scaffold_4_722717	scaffold_4_722717	novel	--	Yes	24	guauagaucaauggugacgagugu	aguauagaucaauggugacgagugucgaucccacggggagguggauuuuaauuguguauagaauuaauuuuguaugagggugguuggauuuguggugaaaaugauuuagauuau	0	546	521	143	223	71	84
scaffold_2_179198	scaffold_2_179198	novel	--	Yes	21	agcaucagccguuggaugugg	uucuuagcuuacagaaucuguaaguuacagacugcagcaucagccguuggaugugguugaauguggagugagaaauuaaacaauggaaaaucggauggugggaagguggg	0	172	171	29	99	19	24
scaffold_1_3807	scaffold_1_3807	novel	--	Yes	24	uaccgugccacaguuguauccagc	gguaccgugccacaguuguauccagccguuggaugcuaguggaacccauccaucuaaaugcauccaacgguuggaugcaacuguagcacgguaccacaguugcaccgua	0	361	289	116	51	53	69
scaffold_2_184151	scaffold_2_184151	novel	--	Yes	24	aggacgaugcuaucccucuggauu	uagaggauaaauccaaagggaucgcauugauccuaagccuuaauuauaauucucauacuuaauauucauuaggacgaugcuaucccucuggauuccuccuucgguagcucaua	0	183	110	30	34	15	31
scaffold_4_722674	scaffold_4_722674	novel	--	Yes	22	ugacguggcgcaauccugagcg	ucaaccaaacuacaucacuguucaagccgggucaaaccguguuacuguucaaacugcguggucaaaccgcguauuguugacuaaugacguggcgcaauccugagcguccaaacu	0	311	304	111	75	57	61
scaffold_9_1523398	scaffold_9_1523398	novel	--	Yes	23	uuuuguaacggucuuuaggauua	gggugcauucuuuaaaccaaagggcauaacaguccauucguacuguccaaauggaacaguaaaagcuguuuuguaacggucuuuaggauuacauuucuuucuugacaaag	0	250	234	113	96	14	11
scaffold_9_1425450	scaffold_9_1425450	novel	--	Yes	24	cuuucuuacugcuaaugccaacuu	uauaugaauaguuagacuaacuuucuuacugcuaaugccaacuugaaucaugugcugugccggauaccauuuauuauuauguauuuaggggcaaguagugagaaccuugauaaa	0	143	142	62	50	10	20
scaffold_2_209091	scaffold_2_209091	novel	--	Yes	24	aaacugugguacugacaugaugug	uuacauauuaacugaguuuuaacggaauggugggaaaaugauaacaauuuaaacguuuggugguaaauugauaguuuuaccaaacugugguacugacaugaugugucagaaua	0	436	345	65	148	64	68
scaffold_3_395930	scaffold_3_395930	novel	--	Yes	18	uccccacagacggcgcca	aucacuucugcuucggucaaauccaaacugguagagacaaugaugacuuuuuguaccgauccccacagacggcgccaaauguugaugcugaaaucugaacuaguugguuagaga	0	178	175	43	44	31	57
scaffold_1_143475	scaffold_1_143475	novel	--	Yes	18	uccccacagacggcgcca	aucacuucugcuucggucaaauccaaacugguagagacaaugaugacuuuuuguaccgauccccacagacggcgccaaauguugaugcugaaaucugaacuaguugguuagaga	0	178	175	43	44	31	57
scaffold_6_1092568	scaffold_6_1092568	novel	--	Yes	21	uuucuucaugagagcuggcca	cucgcuguccaugagcgauggcccauguggccagcucucaugaagagagcugugcagugggacccaaagcuuucuucaugagagcuggccacguugugccaucacucuuca	0	61	56	32	12	5	7
scaffold_5_799446	scaffold_5_799446	novel	--	Yes	23	auugagauugucuuaccugugua	ggaucaauauacauucagcaauugagauugucuuaccuguguaauuaaagcaccauaauuaauacacaucaagaugcaaucucaacuguucaaaguguaucaauccaaugguc	0	161	159	31	33	49	46
scaffold_9_1472964	scaffold_9_1472964	novel	--	Yes	21	uuuguccacggauuggggcca	cuggccccaauccguggacaaaggaaaauuaguaggaacacugggauuuaacaugguuaugcaauuuuccuuuguccacggauuggggccagcacaagaaaauauuaucac	0	153	151	43	35	28	45
scaffold_9_1391663	scaffold_9_1391663	novel	--	Yes	21	uuuguccacggauuggggcca	cuggccccaauccguggacaaaggaaaauugcauaaccauguuaaaucccaguguuccuacuaauuuuccuuuguccacggauuggggccagcacaaucccaguguuc	0	153	151	43	35	28	45
scaffold_5_935679	scaffold_5_935679	novel	--	Yes	21	auucaacccgaauuacugacc	cgaacccaauuuaacccgaauucaacccgaauuacugacccgacccgacccgaauuaauucgggucgguucccgucgggucaguaauucggguugaauucggguuaauuu	0	42	31	24	7	0	0
scaffold_5_903013	scaffold_5_903013	novel	--	Yes	21	ugcaacugacucauuacgugu	cugcuagaacaacaaccaacauuccucuucagucaauugcucaaugaagauaauauuuguugaucccaucauacaugcaacugacucauuacgugugguaagcaaaauuuua	0	88	86	49	36	0	1
scaffold_8_1371278	scaffold_8_1371278	novel	--	Yes	22	ccggaaucauuucucccgcgug	auauguuugccaugcaggugagaugauaccgucaccgcugcucucuuguuuccgacaggggcuuggcugccggaaucauuucucccgcgugagaaaccuuuugcuguguuu	0	49	41	32	8	0	1
scaffold_3_396452	scaffold_3_396452	novel	--	Yes	24	gaauguuaguggaacuugaagugu	aaauuuaaauacauaaaagugggaauguuaguggaacuugaaguguaaaaugacaaauuucuccuuuauaaauauacauuuucuaacacucaacacaccccucaaccag	0	169	160	46	65	27	22
scaffold_7_1231973	scaffold_7_1231973	novel	--	Yes	24	uaacuuacaccacucacaugaaca	aaguuauauguauuguaacuuacaccacucacaugaacagugaaugagcuccacaccccccacuguuuaugugaauggauguaaguuacauguaggggcucccuguau	0	207	203	56	134	6	7
scaffold_9_1538351	scaffold_9_1538351	novel	--	Yes	24	uaacuuacaccacucacaugaaca	aaguuacauguaacguaacuuacaccacucacaugaacaaugagugggccccacaucacacacuguuuacuguucaugugaguggguguaaguuauauuacauguaac	0	189	186	49	127	4	6
scaffold_3_500808	scaffold_3_500808	novel	--	Yes	21	caaucaaucuccacaccaucc	uacuguacaccacauggucaaaucauuuuuuaauaauucucccacuuggagauuagauugagaaucaaucaaucuccacaccauccuuacggucuucacguuagucauaauccu	0	68	56	31	19	4	2
scaffold_1_3141	scaffold_1_3141	novel	--	Yes	24	ucaugugaguggauguaaguuaca	uaagaugaaaaaaagguaaauacuaaguuauauuuaauguaacuuauaccauucacaucauauacuguucaugugaguggauguaaguuacauuaaauuuaacuuagggg	0	182	181	39	65	32	45
scaffold_1_155510	scaffold_1_155510	novel	--	Yes	24	ucaugugaguggauguaaguuaca	uaaguuacauuauauguaacuuauaccacucauaugaacaauaagugagucucacaucacuuacuguucaugugaguggauguaaguuacauguaauguaacuuaaauggauc	0	157	153	34	59	26	34
scaffold_3_511377	scaffold_3_511377	novel	--	Yes	24	uccaaagccaaaugauucugaagc	cuuacaaaauuccaaagccaaaugauucugaagcuaauuuaaguaguauuauccaacagaauaauuucuguaauacuaacuuaaauacaaucggaaagcaguugacuagaauag	0	268	136	47	84	5	0
scaffold_1_19129	scaffold_1_19129	novel	--	Yes	24	uuugucaacuuaggguauacgagu	uuuugucaacuuaggguauacgagugauauaagcgaaaaguguuguagcacguuugauacuggugucauuuaaggguauaugccugauaauuucccaauuauuuauuaagucuu	0	386	160	24	38	49	49
scaffold_1_23135	scaffold_1_23135	novel	--	Yes	24	acggaucuugauuuuuauuaugga	aucuagagcagauacggaucuugauuuuuauuauggaucuagaucuagaacauaguaaauccaacccauauaugcuccauugucaucccuagacucagauugguaagaaa	0	78	77	33	32	7	5
scaffold_2_212743	scaffold_2_212743	novel	--	Yes	18	uccccggcaacggcgcca	aauaacuuaucuccccggcaacggcgccaaaaacuuguugugcaaauuuuauugaacucguaagcgcacgaaucuauuguagaauagccuaauggugacgagugucgaucccac	0	241	140	39	39	25	37
scaffold_3_576569	scaffold_3_576569	novel	--	Yes	24	aagauugguugaauuaaauaucac	guacaaacugauguggcaugguaagauugguugaauuaaauaucacuuggccaacaugauuuguuuuuauuaauuuauauuuucauucaaccaaugaguuaaugccacgucagu	0	186	184	32	69	45	38
scaffold_2_176533	scaffold_2_176533	novel	--	Yes	24	aagcuggacuuguggagagugugc	uggcauugcgugugccaucguaggugucgggcuuuaguaugucgaugcggugcgcaucacucguacuuauagaagcuggacuuguggagagugugcgcuugugccaugcccaa	0	1146	1142	41	209	634	258
scaffold_6_1058085	scaffold_6_1058085	novel	--	Yes	21	agcagauggugccauuucuuc	ggagcacuuuugaguuuuguugcaggagagacggcaccagcugcuuugcauguacauaccgcgcugcagaagcagauggugccauuucuucugcaacuuaaauucgaauau	0	25	19	16	1	0	2
scaffold_3_517222	scaffold_3_517222	novel	--	Yes	24	gaaaugcgaguggaguagagacau	auuacuuauaauaucuuucuuucuugugaaaugcgaguggaguagagacauuccucuuuuaugagggauauuuggcuggacauguacuucauauaauaaaaauguaauaauau	0	315	272	58	79	69	66
scaffold_6_1104042	scaffold_6_1104042	novel	--	Yes	22	cuuccgauugguuugauaaaac	aaagaaagcuuccgauugguuugauaaaacccauuuccaaaacauucuuucaauggaagaugguuuuaccauacugaucauuuucaagcuauuucaaaguuuuuccccaa	0	198	191	52	41	51	47
scaffold_7_1140884	scaffold_7_1140884	novel	--	Yes	24	uacguggcguuguuaaaccagauc	gauucuuugaaaauaaauggauagauuugcuuuggaacgugguugaucaaauuuuauauauuuauuaaauuaguacguggcguuguuaaaccagaucgaugcagaaaggcauuu	0	65	43	1	0	13	29
scaffold_9_1441303	scaffold_9_1441303	novel	--	Yes	24	agaucuauugaacuuuaaucuaag	ucauggauauguucgaugauucccaaauaucagaauguaccaagucuaaaauguauuuacuucuagugugagaucuauugaacuuuaaucuaagcugcuuauuuauaac	0	81	76	29	47	0	0
scaffold_1_159944	scaffold_1_159944	novel	--	Yes	24	aggaauugggucagagauugguuu	uucuucuguauaaggauuguuuauuucuaugaacuuuuuuggaaguucugauuuuggagacucgacuucuauggauaugacuuuauuaggaauugggucagagauugguuuauc	0	41	40	15	20	2	3
scaffold_9_1495001	scaffold_9_1495001	novel	--	Yes	21	agggacaagcuaaaagaccaa	ucccauacuuuaauaaaguaagggacaagcuaaaagaccaaaaaacauagauuucaauacaaugcaguggaguuuguguuuuucugucuuuuagcuuguuccuuacuuuaa	0	84	42	14	15	8	5
scaffold_9_1531044	scaffold_9_1531044	novel	--	Yes	24	uuuacuuagaauugauugcaaagc	uuuuuuacuuagaauugauugcaaagcugcaaaacauguuuuagaaaaagauguucaaaacauugcaucaaaauagauuuuugcacgauggcaagcuauuuuaaguguuuuug	0	317	306	74	82	81	69
scaffold_4_672937	scaffold_4_672937	novel	--	Yes	24	aguccugacugugugugaugagga	ggcgaaggaauugugguuucaaugcgaugagaaauuuucauuagggcaucgauguaaggauaaaucacuaaaaguccugacugugugugaugaggaggaaagcggggaagaa	0	59	58	14	15	15	14
scaffold_3_502932	scaffold_3_502932	novel	--	Yes	21	ugaucugugauccugauaucu	gagugcuggguucuuuucuucaccagaagaacaaauuagauugggaaauugcauuggagaacuuaaaauugaucugugauccugauaucuaugauguauugaaagucagu	0	53	52	20	32	0	0
scaffold_3_516511	scaffold_3_516511	novel	--	Yes	24	ugauuuugaucgucuuguuugcag	ucacuguuuaucuuuauugugauuuugaucgucuuguuugcaguccgcgaauuggauguuccuggagaaauauaugaaagaaaaacauacccauuugaauuuucuacuguuga	0	73	72	22	29	16	5
scaffold_9_1535429	scaffold_9_1535429	novel	--	Yes	18	uacgggguaaagaccuac	ccugggguuuggcccuggccuuugagaauuucuggaagggcucucuacgggguaaagaccuacacaauucuuagucgaaaaauuguuucuaguuacacuugcacugcuuc	0	102	14	13	1	0	0
scaffold_6_1027411	scaffold_6_1027411	novel	--	Yes	24	guuucauguuugacguuguauguu	ucauguuugcuguucuacguuucauguuugacguuguauguucacaguuaccgagguacucauauuuuauguucgcuguugaauauuuuaaguaagauguuucauguaauaau	0	142	136	34	47	16	39
scaffold_7_1157833	scaffold_7_1157833	novel	--	Yes	24	ugaccgagcacugauuggaugaug	uuuggauuccggagguuugaaaaccuuaagaucagucaagaucggcuuaaaauuagguuuguguaaaaagaguugacuuuuucugcugaccgagcacugauuggaugaugaaau	0	82	80	28	34	13	5
scaffold_5_899474	scaffold_5_899474	novel	--	Yes	24	aaacagccacuggaaaucugcagg	acuacaaaacagcaguaaaacagccccugcagauuucuauuggcuguuuucacugcagaacaguagcaaaacagccacuggaaaucugcagguguugauuaguugcuguucu	0	69	65	14	16	24	11
scaffold_5_899166	scaffold_5_899166	novel	--	Yes	24	aaacagccacuggaaaucugcagg	acuacaaaacagcaguaaaacagccccugcagauuucuauuggcuguuuucacugcagaacaguagcaaaacagccacuggaaaucugcagguguugauuaguugcuguucu	0	69	65	14	16	24	11
scaffold_9_1513646	scaffold_9_1513646	novel	--	Yes	24	auucaacgacuauggaagaaucau	uauuaggcuuuaauuauguuacaugaucauguaacauacauaauucuuccacagccguuggaugaaaauucaacgacuauggaagaaucauauaucuuacaugauuaugua	0	50	49	14	20	11	4
scaffold_5_833945	scaffold_5_833945	novel	--	Yes	24	auaguucguugagaaaaugguaga	uguuuuucaaguggaauaguucguugagaaaaugguagaaugugaaacuuccagaauuggggagagaucuaccgagacuauuucaagagauacuucaggugggaagcgag	0	98	97	25	31	26	15
scaffold_2_194869	scaffold_2_194869	novel	--	Yes	24	aguaaacgcuggagugggaggaau	uggggccaacgaagugggauucccaauccguggccauuuuaagcacaguaaacgcuggagugggaggaauccacacuccucacuccccacuccagcaaauaaacacaa	0	57	56	20	18	9	9
scaffold_5_934870	scaffold_5_934870	novel	--	Yes	24	auuaguuugaccuacucuuuucuu	uuaugaaaaaaaaucaaaagaaaauacaugaaaaugccuaugaaaaaaaaaauuagagaucaagaugauaaaauuaguuugaccuacucuuuucuuuguucaaggcaaag	0	47	46	11	21	5	9
scaffold_3_534792	scaffold_3_534792	novel	--	Yes	24	aauagugguggauucugaaaccuu	ggauuaauuaacaauuagauaauuuuacuaauuaaauagugguggauucugaaaccuuaauaauuuuuugucuuauugaauucuccauuguuuuaauuucuuucuuag	0	68	67	14	23	15	15
scaffold_1_56229	scaffold_1_56229	novel	--	Yes	18	uuuucuuuccggugacuu	ucugucaauuuuucgcagaaucaagcuaugaguuuauuuucuuuccggugacuuucauugauaacguauauguuuuuggaucuaggagacaagaagcuacuuuggaua	0	38	36	13	18	2	3
scaffold_5_882361	scaffold_5_882361	novel	--	Yes	24	aagagcuauguugaggacugcugg	cuccucaacaaaauggaguggcaaagcggaugaacagaacucuuacaaaaagaauaagagcuauguugaggacugcuggucuauccaauucauucuggguagaaguagccaaaa	0	71	70	19	18	19	14
scaffold_1_148272	scaffold_1_148272	novel	--	Yes	24	uuguguagcugccauguauucugc	acaagcuuguguagcugccauguauucugcuucgguuguagauaaagccacaacggucugcaguuucggaacccaguuuacagcugcucccgcaaguguaaacacauagacagu	0	271	161	27	47	51	36
scaffold_4_647432	scaffold_4_647432	novel	--	Yes	24	uaguuuguaaaagaaguuuguauc	auuuuguauuagacuauuaauuuauucaggauaguuuguaaaagaaguuuguaucccuuacaugcugcguuacuuacuaauuuuaauaucuaaacuuaaaucuaaauguuuuuu	0	69	66	18	24	6	18
scaffold_4_647426	scaffold_4_647426	novel	--	Yes	24	uaguuuguaaaagaaguuuguauc	auuuuguauuagacuauuaauuuauucaggauaguuuguaaaagaaguuuguaucccuuacaugcugcguuacuuacuaauuuuaauaucuaaacuuaaaucuaaauguuuuuu	0	69	66	18	24	6	18
scaffold_4_647436	scaffold_4_647436	novel	--	Yes	24	uaguuuguaaaagaaguuuguauc	auuuuguauuagacuauuaauuuauucaggauaguuuguaaaagaaguuuguaucccuuacaugcugcguuacuuacuaauuuuaauaucuaaacuuaaaucuaaauguuuuuu	0	69	66	18	24	6	18
scaffold_4_647430	scaffold_4_647430	novel	--	Yes	24	uaguuuguaaaagaaguuuguauc	auuuuguauuagacuauuaauuuauucaggauaguuuguaaaagaaguuuguaucccuuacaugcugcguuacuuacuaauuuuaauaucuaaacuuaaaucuaaauguuuuuu	0	69	66	18	24	6	18
scaffold_9_1527910	scaffold_9_1527910	novel	--	Yes	21	cugugaguguguguauguuac	gccacugcuauguuauauugaguuuaacauacacacacucacaacaauaauacuaaugaugaaauuuauuauuguuacugugaguguguguauguuacacuuaacuuaacggag	0	27	25	9	8	1	7
scaffold_4_686304	scaffold_4_686304	novel	--	Yes	24	augacugauauacccugaaagugu	gucaucauauuuaaauagcaacuaacgguuugguagacaguaaauacauuuuaucaauuuaguguggaugacugauauacccugaaaguguuguaguaauuuugauaa	0	109	102	15	47	18	22
scaffold_6_1003562	scaffold_6_1003562	novel	--	Yes	24	aaaggauucucuaggagaacgugu	agaaaaguuuaaaaggauucucuaggagaacguguaaaucuauaagacauaccacacgacuuuagagagcaauuaagcauuacauauucagauaugcuucuacauauucau	0	65	60	15	25	13	7
scaffold_8_1357688	scaffold_8_1357688	novel	--	Yes	24	ugauucauguggaugguugaugug	ggcugauucauguggaugguugaugugggugugauguugcuuuagacuggagauaaugcuuauacuuuuauuugacugcuaucauuaaucuaauugaauaaacacgaguguuuc	0	365	79	26	33	13	7
scaffold_3_617531	scaffold_3_617531	novel	--	Yes	21	auauugguuggaugaaaacac	caauugauguggcauaacaauauugguuggaugaaaacacauggcccacgugauuuauuuucauucuuuuguguuuucauccaaucaauacuacuuaugccacaccaguu	0	50	46	15	6	13	12
scaffold_960_1557008	scaffold_960_1557008	novel	--	Yes	24	gaacauuugugugcuuucuggauu	gacaacuaaagaacauuugugugcuuucuggauuucacuauggaaaguauaaggaguucguucagccaaccauagaucuugguugugcuauagcagagaggaaacuacaucuug	0	86	82	19	27	17	19
scaffold_8_1272785	scaffold_8_1272785	novel	--	Yes	24	auucuguuuuggaauuuugacggg	guugcugaagauaagagcaucaucaauguagauaagacagaauccugagauggauuuguacacuucauccauucuguuuuggaauuuugacggggcauucuuuaauccaaaag	0	29	25	11	13	0	1
scaffold_6_1035094	scaffold_6_1035094	novel	--	Yes	24	augacauguguguauuuauuuuga	accaugccagccauauaauaagcaaauaaugccaugacauguguguauuuauuuugaaaaaccaucaugcaagugauaguuguauuaaauucaacuacacaugucaugcaugca	0	47	39	10	8	13	8
scaffold_3_426496	scaffold_3_426496	novel	--	Yes	21	ugggaaauuaaucugaagaca	aagaaaauguuaaaagagaauugggaaauuaaucugaagacauaaaaauuuccuugaugucuucggauuucugauucccagagggagagagagagagagagagagagaaaga	0	38	37	8	1	11	17
scaffold_6_1096392	scaffold_6_1096392	novel	--	Yes	24	auugacugaugaggugucacgauc	cgugucauugacugaugacgugucauugacugaugaggugucacgauccuauuagauuaaaauucuuauguauuauugaucagugacguggcagcauguuaguggaccaaaaa	0	59	54	9	24	10	11
scaffold_2_301020	scaffold_2_301020	novel	--	Yes	24	uuucuagugaaggaaugcuugagc	aagggacuuuguaaauuuucuuucuagugaaggaaugcuugagcaagacucuuuaucggaauaucuaguugaaguagaucuccugaaggacaguuuuacuuuaccauaugaaua	0	32	30	9	17	2	2
scaffold_3_499497	scaffold_3_499497	novel	--	Yes	21	uucuuuuugcuacuucuacug	gaguguaccuuucccaugcuucuuuuugcuacuucuacugggaucuuuuuucccuuggaaguuaggcaaaaaaaugcuaguggaaguagcaaagaaaagcucugugaagg	0	49	48	5	13	13	17
scaffold_3_371601	scaffold_3_371601	novel	--	Yes	24	accaggccuguugauaaucccagu	gguuauuuuugaauuaaagaaaaauaaccaagagugagaucguuugggguuuugaauaaaaaagguguuaaaccaggccuguugauaaucccaguaagagaaagauaaaca	0	12	11	7	3	1	0
scaffold_5_803494	scaffold_5_803494	novel	--	Yes	24	agagguauaucggcuggaaacccg	uauaaccugagaaaaauguuuuaaagguuuuuuauuacagagguauaucggcuggaaacccgaucuugcggacuacugguccaaagaacaguuuuaacuguuguaguucuggua	0	96	40	16	14	7	3
scaffold_8_1243192	scaffold_8_1243192	novel	--	Yes	24	acugacguggcauuaauucauugg	aacugacguggcauuaauucauugguugaaugagaauauaaauuaauaaaaacaaauuauguaggccaagugauauuuaauucaaucaaucuuaucaugccacaucaguuugua	0	134	83	31	27	14	11
scaffold_6_1076798	scaffold_6_1076798	novel	--	Yes	24	aggaauuguguauuuuugaaaaag	guaacuucagguggaauucagccaaaaaaaaaaggaauuguguauuuuugaaaaagcccgauaaauagguagucaguagauaauuuuccuaaauuaaaccaguaaugauuau	0	102	101	4	36	34	27
scaffold_3_497726	scaffold_3_497726	novel	--	Yes	24	aaguugaacaauaauaaagauagu	uuuacuuauuuaaauuuuuaguauugugugcuucaugauguacuauuuucuucauaaguugaacaauaauaaagauaguugaaugauaaugguuaggguuuuuaggaugug	0	43	17	6	7	1	3
scaffold_6_1037837	scaffold_6_1037837	novel	--	Yes	24	aaggcccgcacggauuuguucuug	uaaucaugacccaaccuagaccuaucaagauauuguccgcuuugggccuuaacaaggcccgcacggauuuguucuugggacguccauacaccccaaaacacguauugccaauua	0	32	28	8	6	2	12
scaffold_3_563840	scaffold_3_563840	novel	--	Yes	24	uuucuuuuuguccaaaaucucagu	caaguuugauuucuuuuaucuccuuuugaagaucuuggauauuaggaguuauaguucucuuuguuuucuuuuuguccaaaaucucaguaagaucauaaguguucuuuuuaa	0	92	54	8	33	6	7
scaffold_5_906881	scaffold_5_906881	novel	--	Yes	21	uguaaaaccauaccuguagcc	cccguuuuaggauaaggauuuccgcuuaaggcuguaaaaccauaccuguagccauacagacaggaccaagaauagaacauaggcuuuuauccauggacccucugcucuguaga	0	89	86	15	25	25	21
scaffold_3_542661	scaffold_3_542661	novel	--	Yes	21	uuucccgcacuuuaaaauucu	acaagauuuuuaagugcgggaaagucuggaaaaauuuuaaaaccgcacgguuuuaaaauuuuccuagacuuucccgcacuuuaaaauucuggaccagaaaauuacuaucuaua	0	65	64	14	22	5	23
scaffold_1_58181	scaffold_1_58181	novel	--	Yes	21	guucaugagguguggauuccc	uguaguucaugagguguggauuccccugucaugauuuaauuggcacuaauaaagaauauuuagcccauggugcauguugauccggauccagauacccaagcgcuucaauuauaa	0	27	17	7	6	2	2
scaffold_6_999930	scaffold_6_999930	novel	--	Yes	24	uuguuacagguaaacuuccagagc	cagaugaacaauuaaugaguuuggaaguauuaccuugguaugcugauauaguuaauuaucuuguuacagguaaacuuccagagcauuugaccaagcaagacaaggcuaaa	0	27	26	5	11	7	3
scaffold_2_165259	scaffold_2_165259	novel	--	Yes	24	acuuuuguguugacuaaugacgug	auguggcagcaucuuauugggcugaaauaugaguuaugauacaugcaauacacagaaucaaugcuaguugacuuuuguguugacuaaugacguggcagcauuuuauuggaccaa	0	13	12	4	4	1	3
scaffold_5_790941	scaffold_5_790941	novel	--	Yes	22	uugaagaucuuggauauuagga	uugaguuugauuucuuuuaucuccuuuugaagaucuuggauauuaggaguuauaguucucuuuguuuucguuuuguccaaaaucucaguaagaucauaaguguucuuuuua	0	45	39	16	11	8	4
scaffold_1_7587	scaffold_1_7587	novel	--	Yes	21	cuugaucuagcuucugaauuc	uaccaugaucuccuaugaauccgaccuuggaagcuuguuauggagcuuuacugaguuguuacaagcuugaucuagcuucugaauuccuguuucccuugcuucagcuca	0	90	89	35	28	16	10
scaffold_42_1548435	scaffold_42_1548435	novel	--	Yes	24	guccgccggacucggaauggcgcg	gccuugggggguggggcuggccaacauuguccgccggacucggaauggcgcgagauuuuggaagcgaccuccgugugccaaaaauaggccguggacacagccgcgcccaaaaau	0	48	47	23	16	6	2
scaffold_3_497668	scaffold_3_497668	novel	--	Yes	24	auuaauagcauguuacaauuuacu	caagaauacauauuaauagcauguuacaauuuacuugcuuuugaugccauacaacuagauuaauaaauaaguaaauuguaacaugucauuaagguguguucuugauaaaaaaaa	0	9	8	3	1	3	1
scaffold_4_701627	scaffold_4_701627	novel	--	Yes	24	uugugugccacgaucuauuuaaac	gaauuagcuugacaugaaaaauuacuaguuaagagaacguggccuaauuuauagggaaguugugugccacgaucuauuuaaaccaccuucaacugacaaccacuugcaacugc	0	58	57	6	27	13	11
scaffold_4_701605	scaffold_4_701605	novel	--	Yes	24	uugugugccacgaucuauuuaaac	gaauuagcuugacauggaaaauuacuaguuaagagaacguggccuaauuuauagggaaguugugugccacgaucuauuuaaaccaccuucaacugacaaccacuugcaacugc	0	58	57	6	27	13	11
scaffold_5_859369	scaffold_5_859369	novel	--	Yes	21	ugauguggcaugauaagauug	acugauguggcaugauaagauugggugaauuaaauaucacuuggcccacaugauuuguuuuuauuaauuuauauuuucauucaaucaaucuuaucaugccacgucaguuugua	0	128	41	7	5	10	19
scaffold_5_777745	scaffold_5_777745	novel	--	Yes	22	uagugcucuuggacuugacaug	ggguguguagcaaggaauguuacggagugcaugucaaagcuuggagcuaagccuuacaugauuagugcucuuggacuugacauggcuggugauuuugcuuuuuacuuu	0	10	9	6	1	1	1
scaffold_8_1321960	scaffold_8_1321960	novel	--	Yes	22	uagugcucuuggacuugacaug	ggggguguagcaaggaauguugcggagugcaugucaaagcuuggagcuaagccuuacaugauuagugcucuuggacuugacauggcuggugauuuugcuuuuuacuuu	0	10	9	6	1	1	1
scaffold_6_1025733	scaffold_6_1025733	novel	--	Yes	22	uagugcucuuggacuugacaug	ggggguguagcaaggaauguugcggagugcaugucaaagcuuggagcuaagccuuacaugauuagugcucuuggacuugacauggcuggugauuuugcuuuuuauuuu	0	10	9	6	1	1	1
scaffold_5_905910	scaffold_5_905910	novel	--	Yes	22	uagugcucuuggacuugacaug	ggguguguagcaaggaauguugcggagugcaugucaaagcuuggagcuaagccuuacaugauuagugcucuuggacuugacauggcuggugauuuugcuuuuuacuuu	0	10	9	6	1	1	1
scaffold_7_1137003	scaffold_7_1137003	novel	--	Yes	24	aaaaucgugaaucggauauggauu	cuauugauuugauugaauuaaaaauuuauaauucgaaaaaucgugaaucggauauggauugauauauaauccguaaauuucgauccgcgaacaccccuacauauuuuaucau	0	22	21	11	6	1	3
scaffold_2_261721	scaffold_2_261721	novel	--	Yes	21	uacuuguugggagaguuuugc	uugggaaugccguugcguuauauacuuguugggagaguuuugccgcccuaauuguccuacucggcuugaaucuagauuaguuggggcccaauguggucuucggauaccagaugg	0	32	14	7	4	0	3
scaffold_5_946453	scaffold_5_946453	novel	--	Yes	24	uaauuugcaggggcuguuuucacu	ucuguagguuugcugucaaaauagcugcuagaaguuuacaauggcuguuuugcugcuuuucugcagugaaacagcccuugguaauuugcaggggcuguuuucacuacaaaacagc	0	26	21	5	6	5	5
scaffold_5_935192	scaffold_5_935192	novel	--	Yes	24	uuugguaaguucuauaggcaugau	gcuugugagaaaguugcauuugguaaguucuauaggcaugaugggcuuuuauuuaaagaaaauaaauugugugugccucguaguucuuugcgugaauugcuugugcaugaagc	0	24	20	9	10	1	0
scaffold_2_251225	scaffold_2_251225	novel	--	Yes	23	acgagaaggggagagaagaagga	uuguuauuuuuucaacaaggaaauuguucaacgagaaggggagagaagaaggaaauggcauaggauuuagccuuuuuaagagacccuucucuuacauaaaaauauguca	0	43	42	16	9	10	7
scaffold_1_11546	scaffold_1_11546	novel	--	Yes	21	ucgaauggauaaugaacgugu	gucggcccccggcggaguuaucgaauggauaaugaacgugugauuaguauugcauccauuuucaacuuuuuguuacauguuuauaauagaggacuagaguguaaaaaauc	0	3340	3337	8	19	253	3057
scaffold_5_980961	scaffold_5_980961	novel	--	Yes	22	cuuaauuauccucugucugaag	uuuacacucaaugauuucuuaauuauccucugucugaagguuggagauggaggugcuggagguggaauaucucuuucugggacuuggugggauaaagaagcacuggcaa	0	23	22	7	14	0	1
scaffold_2_316285	scaffold_2_316285	novel	--	Yes	24	acacaagauuuggucguguaagau	uaauuuuguuauguaacacaagauuuggucguguaagauuauguaagauucaagguuguguauuacacgaccuucauguauugcaugauuacacgaccuucauguauugcacaa	0	30	8	2	3	1	2
scaffold_4_753598	scaffold_4_753598	novel	--	Yes	24	gugagacaggcaagugggacaggc	augugagacaggcaagugggacaggcgccugucucacauaaauuuacugguuuuaugugagacaggcacaugucccacugcaugucucacuaaauuuaaguuauuuuccga	0	56	45	20	9	10	6
scaffold_5_781895	scaffold_5_781895	novel	--	Yes	24	ucugcggaaucaacgagucuuaac	uucugcggaaucaacgagucuuaaccucuaaauucacggcauucuuuugaaucaacgagaauuuaguuguucuuuuauuucggcauucucuagaaucaauggaauauuuugaac	0	33	16	5	5	3	3
scaffold_1_9308	scaffold_1_9308	novel	--	Yes	24	uccugaucugaucauguccugagc	auaguguuuuuuaguuaauaguguguugugagcagcaagagaaugaauuaggauuaucuccugaucugaucauguccugagcaaauaauuuaauuauugauugguuguuaauaa	0	72	71	15	27	13	16
scaffold_13_1543387	scaffold_13_1543387	novel	--	Yes	24	aaaagugacauugacuuugacauu	uuuuuuaaauuaaaaguuugaacuugacauucaaacuuugaauaucaaaagguauuggucacucuucuagaaaagugacauugacuuugacauucucccacuuagaaauuuga	0	9	8	5	1	2	0
scaffold_5_818353	scaffold_5_818353	novel	--	Yes	24	aaaagugacauugacuuugacauu	uuuuuuaaauuaaaaguuugaacuugacauucaaacuuugaauaucaaaagguauuggucacucuucuagaaaagugacauugacuuugacauucucccacuuagaaauuuga	0	9	8	5	1	2	0
scaffold_13_1543185	scaffold_13_1543185	novel	--	Yes	24	aaaagugacauugacuuugacauu	uuuuuuaaauuaaaaguuugaacuugacauucaaacuuugaauaucaaaagguauuggucacucuucuagaaaagugacauugacuuugacauucucccacuuagaaauuuga	0	9	8	5	1	2	0
scaffold_5_816951	scaffold_5_816951	novel	--	Yes	24	aaaagugacauugacuuugacauu	uuuuuuaaauuaaaaguuugaacuugacauucaaacuuugaauaucaaaagguauuggucacucuucuagaaaagugacauugacuuugacauucucccacuuagaaauuuga	0	9	8	5	1	2	0
scaffold_5_899384	scaffold_5_899384	novel	--	Yes	24	uugauugagauucuuuaaaccaug	uaguucaucuugauugagauucuuuaaaccaugagcacuaauaucaguucuuucauaauuuugacuugaaauuugagauugacgcaacuugaguugagaauuuuagauagagua	0	67	50	6	16	13	15
scaffold_6_1070958	scaffold_6_1070958	novel	--	Yes	24	guggauguugaugaucugggcgac	ugagugauggacguggaguuucuaguggauguugaugaucugggcgacaagguggccaagggcaaaauauuuugcgccaagaggaagacggguguuccguggaucuaguuggu	0	12	11	7	1	1	2
scaffold_8_1313159	scaffold_8_1313159	novel	--	Yes	21	uuauccguaacuaucacauca	gucuuaacuaaugugacagcuuauccguaacuaucacaucauguuaaauacuaauaacuaacauuaacuaacuugaugugguagauacagauaaguugcaauacugggauc	0	13	12	5	4	2	1
scaffold_6_1092647	scaffold_6_1092647	novel	--	Yes	21	ccgaucuacauguauuugcag	gaagaugacuguuguuuuaccgaucuacauguauuugcagguuuguaaauacuuuuuagaagcuguggagaagaaacaguauggcugguuuugggucugcccaaauggug	0	7	6	2	3	0	1
scaffold_2_172813	scaffold_2_172813	novel	--	Yes	24	aaggcucggauagugaaauccuca	agucaauuguaaacgguugaagaguuggaaaggcucggauagugaaauccucaagcuuagaucgcuuggaggcauggacuuaggcggguauugccgacccacguaaaa	0	24	23	6	6	4	7
scaffold_6_1063310	scaffold_6_1063310	novel	--	Yes	19	uauauauaaaggagacucu	guuugucuuacauauuuauagauugggagugauauauauauaaaggagacucugucgaauuuucgacagaauccuuacuaauuauauuauuaucaaguccauuuugaugagacu	0	7	6	4	1	1	0
scaffold_4_699208	scaffold_4_699208	novel	--	Yes	24	uccaauuggauggauauuguggau	aauuuuuggauggauauuauccgauccaauuggauggauauuguggauauccauuaugaagcgauccaguugccaucccuauuuguaaccuaaucgacagaucagauacau	0	27	26	5	5	5	11
scaffold_9_1509028	scaffold_9_1509028	novel	--	Yes	24	aagcugggacuaaaagaacugaug	aaaaagaauaauacuaaauuuuuuuuucaaagccgagcgaauggcaguucuauuuccuaguauauauauaaagcugggacuaaaagaacugauguggcaucauuauuucucauc	0	12	11	2	2	4	3
scaffold_9_1530482	scaffold_9_1530482	novel	--	Yes	24	agaggauuguaaauuacauauaug	aaguuauauguaucuaauuuauaagucucucauauaaauaguaagcgaguucuuauuauuuauuauuuauacgagaggauuguaaauuacauauauguaacuuaguauuaa	0	9	8	4	3	0	1
scaffold_5_868052	scaffold_5_868052	novel	--	Yes	20	gcgguggugagaauaagacu	gcagcagcaucaaggaucuggcgguggugagaauaagacuaucugggucggugauuugcaucauuggauggacgagaacuaccuucauagcuguuuugcuuccacuggag	0	16	3	2	1	0	0
scaffold_4_705898	scaffold_4_705898	novel	--	Yes	24	aacaccuuaguaguugggcuuuga	acaacuauggaagacaaguuggaaaaaaaaaauugcuaagcuaccaaagcccagcuacaaguguuaccaaacaccuuaguaguugggcuuugacagccuaguuacccuaccac	0	23	22	6	12	2	2
scaffold_2_220390	scaffold_2_220390	novel	--	Yes	24	aauguagcucugauaauugaucau	cuuuugagagugucacuuuuaaucgugagauuuugggauuugauguauuauucuuaaaaguggcaugauaaauguagcucugauaauugaucauuuuacagaauuuuacugaau	0	15	14	3	2	5	4
scaffold_1_83912	scaffold_1_83912	novel	--	Yes	24	acaugauugguugaaugaaaacac	uuuauggguagaugaugauacauguacaaauucuuguaaaaauuauuuuuauacaaacuaacauggcauaacaugauugguugaaugaaaacacuacaugauccauauaauuua	0	16	15	6	7	1	1
scaffold_8_1308200	scaffold_8_1308200	novel	--	Yes	24	uuguguaacugauaugauaccucu	uucauggcaucauuuauuuauuguguaacugauaugauaccucuaauauauuuuagaauuucaugauuaaaggauaugguaaucugacgauggugguggaauuuaagaugu	0	20	19	5	5	3	6
scaffold_7_1163558	scaffold_7_1163558	novel	--	Yes	24	gaguagccuguuuauuuucugugu	auagacauuuaguagguuauugaguagccuguuuauuuucugugucagguuaggguuucaauaguuugacacaauuauuaaauaggucguauuugguugaccuaaauuugaua	0	5	3	0	1	1	1
scaffold_8_1300601	scaffold_8_1300601	novel	--	Yes	18	guggacguggcggagaga	aaguggguggacaggaggcugagggauucguucccaguggacguggcggagagagugacacgugucgcguuggagugcguugauguggauccugauaagcggcccgauau	0	4	3	1	1	1	0
scaffold_1_116961	scaffold_1_116961	novel	--	Yes	24	uacccuuaaaguguuguaguauuu	uuuaggguggacgauuaauauacccuuaaaguguuguaguauuuuuuauaacagaguaacuauaggguauacgauugauaauuucccauaauaauaaaauaaaaauaaggguu	0	20	19	2	7	4	6
scaffold_5_758660	scaffold_5_758660	novel	--	Yes	24	aaucuguucggguuaaauuucggu	ccgaacggauucaaagcuucaaucuguucggguuaaauuucgguucggguucaacccgaaccgaauuuucaacccguucggguugaagcuuuuuuuuuuuuaaagauuuag	0	88	87	0	84	1	2
scaffold_8_1240746	scaffold_8_1240746	novel	--	Yes	24	acuaacugcuguaacuuaaaaacu	gauucuuaaggcuugcuuggaauugaggcuggccaguuauaccuuaaaagauacaauacuaaaguauuucguaaguacuaacugcuguaacuuaaaaacuaaguugauuugauu	0	13	11	4	5	1	1
scaffold_6_1087335	scaffold_6_1087335	novel	--	Yes	24	acaucuuuuuaaguagaacuuauu	aacuuaggcccuguuugguacaucuuuuuaaguagaacuuauuuaaguagaguuuuuauuaguagaacuuauuuaaguagaguuuuuauuaguagaacuuuuauaaauagagc	0	180	177	0	0	93	84
scaffold_3_424754	scaffold_3_424754	novel	--	Yes	24	aaaggauuuucuagaagaacgugu	uucauauguuuauauucaauaaaggauuuucuagaagaacguguagauuuagaaucccagucacacaacccuagagagcaauuuaguguuaugaauugagguacgcuuccgcau	0	54	52	3	21	14	14
scaffold_8_1284856	scaffold_8_1284856	novel	--	Yes	21	cgggucuuucgaauuccuugu	ccggguauuaucaagugugcaucgccaagggagaugaaccgaagacagcgugcacaacaagauacgggucuuucgaauuccuugugaugccuuuuggccuuacuaaugc	0	19	16	1	10	3	2
scaffold_4_731685	scaffold_4_731685	novel	--	Yes	24	accgagccgaacugaaccgauucu	aaauaaaaaaucugaaccgaaccgagccgaacugaaccgauucuuaaauuuuacuuaauauuacguguuacguguuuaugauucgguucaguucgguucguuucgauucuuaaa	0	2	1	0	0	1	0
scaffold_6_1020670	scaffold_6_1020670	novel	--	Yes	23	ccuacggacuuaauuacucgggu	gggcacuagguguugaacaauccuacggacuuaauuacucggguuucuaauaaauaagcaaacaauauaucuauaacucauguaucgagcuuuaggcuagugacucccauacca	0	24	23	6	8	5	4
scaffold_8_1339960	scaffold_8_1339960	novel	--	Yes	24	uuugccggcguaaacccucugaug	aagccugcguucacaaaaguggaucagagacgccagugguuuugccggcguaaacccucugaugccuaaguuagcauaagguguuuacgggaaaacggugcaauuaggguuca	0	36	21	3	13	2	3
scaffold_3_449775	scaffold_3_449775	novel	--	Yes	24	auccgauccacgauuuugcagauu	uaccaaugaaaaaaaaaagaauaucaaucaauguuuuagagguguucgcaaaucggauuuugcggauuggauauuaauccauauccgauccacgauuuugcagauuaaaaauu	0	10	7	2	3	1	1
scaffold_8_1347974	scaffold_8_1347974	novel	--	Yes	24	aguaucaaaccuagcacuuauggc	aacaaacucaagaagaaagccaugguugcuacuugggaugauagcgaugaagauucaagugaugaagaugaauugcaugaaguaucaaaccuagcacuuauggcaauaggag	0	9	8	2	5	1	0
scaffold_3_531988	scaffold_3_531988	novel	--	Yes	24	aauaguagcauggccgaccuggug	ggaaauaguagcauggccgaccuggugcuuuuauuuacguaacaguaaugacgagaggugagccgucaacucgguaaguaaaacuauucccaacacacuuuugcaagccuuauu	0	11	6	2	2	2	0
scaffold_5_780795	scaffold_5_780795	novel	--	Yes	24	ucuauugucaguuuucuuguagug	uuuuauaugacaaaaucauuugucauaaagugacugucaucuauugucaguuuucuuguagugugaaaaucuuaagaaauaugaggaugauguuuuauugguacauccauuaga	0	19	16	9	7	0	0
scaffold_9_1426590	scaffold_9_1426590	novel	--	Yes	24	aauuauguuauggucggcucugcc	auuaugaugugauuaguuauaaucuaaguucuuauauggucggcucugccgccuaagcuaugauacuuaauuauguuauggucggcucugccgccuaaucuaugauacuugauu	0	10	9	3	3	1	2
scaffold_2_176407	scaffold_2_176407	novel	--	Yes	20	ccacuuggagauuagauuga	ccggccaucuagauggcuagugccagccaugacuuuuaacauucucccacuuggagauuagauugagaaucaaucaaucuccacaccuccuuucugcuucgccguagu	0	14	11	2	7	1	1
scaffold_2_205908	scaffold_2_205908	novel	--	Yes	24	gcuuaacugacagugggccuagac	acccagacucacacgcuuaacugacagugggccuagacaugggcuugaaaaagcccggcccaggcccguuguuugccaucccuacaaucaucccccuugauuucugggaucag	0	5	4	2	0	1	1
scaffold_6_1096581	scaffold_6_1096581	novel	--	Yes	24	cuuucugaccuggagugaacgauu	gaauaaaagcucuuucugaccuggagugaacgauuuuuuuauaauuugcuuaucauggaagacuuucauucauugcuuguaaaucuuggcauuuucguaugcaucauug	0	53	44	3	5	22	14
scaffold_6_1055322	scaffold_6_1055322	novel	--	Yes	18	agggggugguaacucaua	ggggugguauaagcgcgauuagggggugguaacucauauuaaaggaggaaacuuuauacagaugcagaguuccauuacgauuaaugggcggcuugcucaaauauacac	0	14	10	1	2	1	6
scaffold_9_1499587	scaffold_9_1499587	novel	--	Yes	24	aaccgauccaaaaagaaccguuug	gaaaaaaccgaaccgaaucaaaccgauccaaaaagaaccguuugaguucgguuuuuauugaguucgguucuuauucgauucuuuuuauaaaauaaccgauuuaaaucgguucua	0	12	3	0	0	0	3
scaffold_3_484031	scaffold_3_484031	novel	--	Yes	21	aauugaaaucaucggaacgug	aucgaaaauuggguauggaauugaaaucaucggaacgugagaugaggcuauacgacaccguuugccgguuucgcuuccgaucggcguucgauucuuacuacgucgcuug	0	10	6	1	0	1	4
scaffold_5_947212	scaffold_5_947212	novel	--	Yes	24	uuccgaucuucagcaugaauggcu	gugggcuucgugccuagauucuuggauaagagugcacgucucguuaaccuuuauggacugggucugccaauuccgaucuucagcaugaauggcucucagcuccuagcaggagg	0	8	5	1	2	2	0
scaffold_8_1355212	scaffold_8_1355212	novel	--	Yes	24	auccgacggauaccugcauggaua	uugcggguacguuuaguauuauaaacuaaaacccacauauggaugcggguggauuugguauuaaucuuauauccgacggauaccugcauggauauucaccagacccgca	0	11	8	2	3	1	2
scaffold_5_932211	scaffold_5_932211	novel	--	Yes	24	aaugacucugugugugugugugug	uaagcaaucuuauauuagauaaugacucugugugugugugugugcgcauccguguguacguagagagagagagaguccuuuucucauaugggcauccucauuuuuuuuucuuau	0	5	4	2	0	2	0
scaffold_8_1310393	scaffold_8_1310393	novel	--	Yes	18	uuuuucgugaaccuguuu	agagggaauuuugcuugauuuuuuucgugaaccuguuuuugaaguuuuacaagaaauugaagauaggaggcuaguaaaugaagguuauuguuggaucauacucuuguagaa	0	23	22	0	9	4	9
scaffold_6_1016070	scaffold_6_1016070	novel	--	Yes	24	cggauccggauccggauguaaguu	gaggaaagaaauaauuaggguuggcaaaauccggaucuggauucggauguaggugcauccggauccggauccggauguaaguuuuuaaaucuggauccgcauccggau	0	5	2	0	2	0	0
scaffold_5_929979	scaffold_5_929979	novel	--	Yes	21	ucacuguagacucuuagccaa	cugugggguggcaccgguucggacaagaacuugaccugcggugguccgguccauguucgaucaacugaaccgucacuguagacucuuagccaaccggacacuucaucc	0	3	2	1	0	0	1
scaffold_3_568439	scaffold_3_568439	novel	--	Yes	23	uuggacaacuguaucuuaaaagu	aggcaugguuugggauugaguuggacaacuguaucuuaaaaguuaaagcacuaaaguguuugauaaacacuaguugaaguagcuuggaaguuaaguugauuugauuuuccacu	0	11	6	1	4	0	1
scaffold_3_386086	scaffold_3_386086	novel	--	Yes	24	cgguucgguucgguucgguucggu	aaaccaauugguucucgaaaauaugaaccaaacucgaaccgaauuuaagaccgaaccgaaauauuucgguucgcuucuuaaauucgguucgguucgguucgguucgguuuagaa	0	17	14	4	6	2	2
scaffold_1439_1560485	scaffold_1439_1560485	novel	--	Yes	24	aacagcagaucaucgaggaggauu	ugguaaauggagagugaagaaacagcagaucaucgaggaggauucacuaacuuucgugaauuuagggagggguuuccuugagauuaugugcuuguuugguacgauuuauuuaau	0	5	2	1	0	1	0
scaffold_3_443637	scaffold_3_443637	novel	--	Yes	21	cucuuuaugguggaguaugau	aaaaaaaaacuuagaaugauugauuuuaagugaguauacucuuuaugguggaguaugauaauuuuuuauauugagaauuaugacuauugguaaagacagugcuuuuua	0	11	9	1	2	0	6
scaffold_1_82352	scaffold_1_82352	novel	--	Yes	24	ugcuccauugucggugguguaggc	acuaagcuuauucuaugcgggagcaauugaccucagugucuucugaugguggagcugcaguugcugcugcuccauugucggugguguaggcgcugcucaagcugcugcuaag	0	5	4	1	3	0	0
scaffold_2_233183	scaffold_2_233183	novel	--	Yes	24	uggguguagcucugguaugguacu	guaccauaucacaguugcaccaagccauuggauccagucuauaguugucaccauagcuggauccaauggcuggguguagcucugguaugguacuacaguugcaccauaacuag	0	23	17	0	0	9	8
scaffold_9_1494946	scaffold_9_1494946	novel	--	Yes	21	ucgaaucggguuauaaauuug	ucaaacccgaaccgauccaaauucaacccgaauuuauaacccgauucgauccaaauauauucggaucggaucgaaucggguuauaaauuuggguugaauucggaugaaauu	0	168	167	1	0	70	96
scaffold_3_489924	scaffold_3_489924	novel	--	Yes	21	ucgaaucggguuauaaauuug	ucgaacccgaaccgauccaaauucaacccgaauuuauaacccgauucgauccaaauauauucggaucggaucgaaucggguuauaaauuuggguugaauucggaugaaauu	0	168	167	1	0	70	96
scaffold_2_281250	scaffold_2_281250	novel	--	Yes	21	uuauuaaauagagcuuauaac	uagacuuuagcugauauuuuuuccuaaggcgauaaaguuuauuggagauauaauuuuaucacacuuaggcuccguuugguauagcuuauuaaauagagcuuauaacag	0	16	15	2	7	1	5
scaffold_8_1243990	scaffold_8_1243990	novel	--	Yes	24	auaugugucgacucggaucuaacc	ucuaacuagacgcggaaaaaauaugugucgacucggaucuaacccauuuaauaaccauguaaaauuugacgauauauacucauuuuauucgugucguguucagguaauuaaguu	0	14	12	1	3	3	5
scaffold_6_1059061	scaffold_6_1059061	novel	--	Yes	22	uuuaguuuccuccaauaucuua	cauuucuaaguuguauguaagaauuggauggaacuaaacagauuaguaagaucaaaauauucaguugcuguuuaguuuccuccaauaucuuaucuccagcuucuaaac	0	14	12	2	6	1	3
scaffold_8_1275132	scaffold_8_1275132	novel	--	Yes	18	cuugguuguuaaacucug	aagcguagugguuggcuaauuggguuuuauaaugagcugcuauguuaggcaugguuuugucagauugcguggcuugguuguuaaacucuguuuuaaaggaauuugaauuucu	0	15	13	1	6	1	5
scaffold_5_931472	scaffold_5_931472	novel	--	Yes	24	aacggucaaauugcaacagugaaa	gcuugugaacaaagcucuguauuuaagccuuuaaauaggcaaaucuguggcaaugugaccguugggauccaacggucaaauugcaacagugaaaauuacccaaauagaauuauc	0	2	1	1	0	0	0
scaffold_2_173838	scaffold_2_173838	novel	--	Yes	24	uaaugguguguuuacuuguggguu	agaaaauuauuguucuaagccuaauuuacuaacaaacuaccauuaaucuaaagaggccaaaucaugaaggaacauuuggcaacuauuaaugguguguuuacuuguggguuugug	0	14	11	2	7	1	1
scaffold_4_716038	scaffold_4_716038	novel	--	Yes	24	ggcgaccacacucugacgcucaag	aggcuggugaaaaucaucuuaaaccuacgaaacaacuaaaaaagaggucagagguggagccggggguggucggcgaccacacucugacgcucaaguuagaguuggguuaucuca	0	13	8	2	4	1	1
scaffold_5_890816	scaffold_5_890816	novel	--	Yes	24	ucucuacaccaaacacuauucaua	uaugaauuggaucauuuuagguaagaaaauauuugguguagagaaagaugggacaaauuucucuccucuuucucuacaccaaacacuauucauaaaugaaaugaauagcaugau	0	3	1	0	0	0	1
scaffold_2_290574	scaffold_2_290574	novel	--	Yes	21	accgaaccgaagaaccgaucg	aagguaaaaaaucgaaugguucgaaauuacaagaaccgauugguuuacauucgguucgguucaaaaccaaaccgaaccgaagaaccgaucgguucaguccaaaauauaaaa	0	3	2	0	2	0	0
scaffold_1_138226	scaffold_1_138226	novel	--	Yes	21	accgaaccgaagaaccgaucg	aagguaaaaaaccgaaugguucgaaauuacaagaacugauugguuuacauucgguucgguucaaaaccaaaccgaaccgaagaaccgaucgguucaguccaaaauauaaaa	0	3	2	0	2	0	0
scaffold_1_20387	scaffold_1_20387	novel	--	Yes	21	uuucaacuuccggcaacuauc	cucucacucaaaaucggaggauccucucucuuucaacuuccggcaacuaucaccggugauaaagagcaccggucuguuggaaguugaaagagcaccggugacaccuuuugagu	0	2	1	1	0	0	0
scaffold_4_710910	scaffold_4_710910	novel	--	Yes	19	ugcggguggguuugauauu	ccaacacuugcccaccaaaaacugcucgaugcgggcaauuuuaugaguugcggguggguuugauauuauaaauuuaaauucauugcaggcugcggguggguuugguauuaacaa	0	3	2	0	2	0	0
scaffold_1_18068	scaffold_1_18068	novel	--	Yes	22	ugcucuaaucugaacuuuccag	auuuaaucuuuugaugauacugcucuaaucugaacuuuccaguuuauuugucaaagacaaaggccaguuagaggcaguacuucaaaauugcugcugcauuacauucguacu	0	13	12	1	4	5	2
scaffold_2_245691	scaffold_2_245691	novel	--	Yes	18	augagaccaaguggagcu	auuucuauuccuucuuauuagucaaaucguuauuauggcagcaagucgaugcuuguguugugggagggcuaugagaccaaguggagcuaggguaugggccaucguccu	0	7	4	0	0	1	3
scaffold_6_1046794	scaffold_6_1046794	novel	--	Yes	24	uuauauuaaauaaagauguccggg	aguaauuuuuuuuuuucaauuuauauuaaauaaagauguccggguccagguuccggauuuacggguucacccaaacccggaaccggacccggauagguccggguugguaaaauu	0	3	2	0	2	0	0
scaffold_9_1441375	scaffold_9_1441375	novel	--	Yes	24	gguuuugagacuuagccuuugcau	aagaaucugcucgccuucgcuuaguugagcagauccuagcacgcuuggcuucuggucucgccauaaaacagguuuugagacuuagccuuugcaugccuuagaaguuuuuauaac	0	2	1	0	0	0	1
scaffold_6_995538	scaffold_6_995538	novel	--	Yes	24	uuucugaagaucguggauauuagg	aguuugauaucuuuuauuucuuucugaagaucguggauauuaggagucauuguuuucuuuguuuucuuuuuauucaaaauuucaguaagaucauaaguauucuuuuuaaucaau	0	133	132	1	0	65	66
scaffold_4_653464	scaffold_4_653464	novel	--	Yes	19	cuugguugaguccugcuuc	accuuaauggcaucugugagggauggcuuguguauaucaagggugaaguuugguucaacuuggagaacaacaugaccuugguugaguccugcuucaacagcagugaucaaggcu	0	12	2	1	1	0	0
scaffold_3_443120	scaffold_3_443120	novel	--	Yes	24	acaauccgauccgauccgaacccg	gaucgaguuagcaagaauacauccgaucggguuauaucaacaauccgauccgauccgaacccgauauuuuuuggaucggaucggaucggaucgggucgggucggaucggauau	0	3	1	0	0	1	0
scaffold_8_1358684	scaffold_8_1358684	novel	--	Yes	21	cugauaguuuucugaucuuuc	uagggaaagaucgaaaaccuaucagucagacucccuauuguuaacaguugucguuggcaaggaaucuggcugauaguuuucugaucuuuccccaucugaccuacagguug	0	82	81	0	1	37	43
scaffold_9_1466978	scaffold_9_1466978	novel	--	Yes	24	aguccaacccagccuacgugugug	uuucacaugucguguguugaccccucucuaauuguaagguguuuuuaagguccauauaccuacaauuuuaaguccaacccagccuacgugugugucgugccgugccacgccgcg	0	10	8	0	0	4	4
scaffold_6_1036616	scaffold_6_1036616	novel	--	Yes	21	uaugggaaauuaaucugaaga	uauuacagaagauaugggaaauuaaucugaagauaaggaacuagucuaaagacagaaaaauuuccuuggugccuucggauuccuaauucccagagagagagagaagagaaaga	0	9	8	0	1	6	1
scaffold_3_519225	scaffold_3_519225	novel	--	Yes	21	uuuggcugggaaagaacaauu	guuuuggcugggaaagaacaauuugggaagaugaacuuucaccagaaacaaccacauuuugagaaaaugguuuugaaaucucuuuaggaauauuuucuuuaggagaaau	0	19	16	0	1	7	8
scaffold_2_194342	scaffold_2_194342	novel	--	Yes	18	cgguuuggauauucgguu	aauuggugaguccguuuggguucggaucgguuuuaauucuuauaaauauccgaauaucaaauuuauaagaaaaaacuaaaauaccgguuuggauauucgguucaguuga	0	14	13	0	1	3	9
scaffold_5_934184	scaffold_5_934184	novel	--	Yes	24	gaauauaggguggagagcagcugc	agcaaauacuuagcgagcguuuggggcagcggagcugcuccccaugcuuuauucuagggaauauucccuagaauauaggguggagagcagcugcgcuguggcagcgcagcugcc	0	4	3	0	1	2	0
scaffold_2_205074	scaffold_2_205074	novel	--	Yes	20	augccucaucucggacaccu	gcauuaugccuaccuuugaugccucaucucggacaccuaugucaucgaaguauuguuuuagucugaagagaaaauugucuaugaugguggcauugugugcaccaucgu	0	24	23	0	10	3	10
scaffold_3_482139	scaffold_3_482139	novel	--	Yes	24	augauccugaacuuuaugaaaguc	augaaaaaaaaaauaagggcaaucgcaugagagaaggaugguguauguguguguauauauauauauauauaugauccugaacuuuaugaaagucaagaaaacuauuaagucaua	0	8	5	0	0	3	2
scaffold_9_1388500	scaffold_9_1388500	novel	--	Yes	23	cuaucguuugggcaacaagugau	accaucuaacaugcaauauccuaucguuugggcaacaagugauugucgcccaggcgacaagucauuugucgcgagggugacagguacuugucgccuugauuuuggguuucg	0	3	2	0	0	1	1
scaffold_6_1116546	scaffold_6_1116546	novel	--	Yes	23	uaugugauugaaaugaauuguau	gacccaaguuauauuuaauauaacauauauaauucaucucaaccacauaaauuauggauucuauaauuuuaugugauugaaaugaauuguauaaguuauauugaauguaacu	0	2	1	0	0	1	0
scaffold_3_365325	scaffold_3_365325	novel	--	Yes	22	aaaggcugaagaauuuggaguc	cuggguuuguugucaaaggcugaagaauuuggaguccuuucagcugcuaccgacccugcuacuccaggggcucugcucacucucagcuugggguuacugcuucuaggucccuccu	0	5	2	0	0	1	1
scaffold_9_1453451	scaffold_9_1453451	novel	--	Yes	24	ugaauuuuugugcgacagugugcc	cacaaaagugccuaucgcaaaaaauugugcgacagugugcccgucgcacaaaaacucacaacacacguucugaauuuuugugcgacagugugcccgucgcacaaaaacucaaaa	0	3	1	0	0	0	1
scaffold_5_794626	scaffold_5_794626	novel	--	Yes	24	uaaaaaauauugucguggcuuggc	uuaagcauucaaaaauuauuuaaaaaauauugucguggcuuggcccaacacaucugggcuuagguuaggucgaacuuuuuugucgucccuaguuuuuuggguguuuaaaaccca	0	4	3	0	2	1	0
scaffold_4_696866	scaffold_4_696866	novel	--	Yes	23	gggagcuugccacaugcacaauc	gcgcaauugcucauaugguaaguccucauuugggaaauuguguugugggccccacaaacuccgaaugggagcuugccacaugcacaaucgugcucuuuauagagugugucuac	0	5	2	0	1	0	1
scaffold_5_788328	scaffold_5_788328	novel	--	Yes	23	uacaaccauguauguguauuacu	cauacaugguuguacauaaaguaauacacauacaugguuguacauauguacauuauguacaaccauguauguguauuacuuuauguacauacaaacacauuuguaugauuauug	0	2	1	0	0	0	1
scaffold_5_906730	scaffold_5_906730	novel	--	Yes	23	uacaaccauguauguguauuacu	auaaucauacaaauguguuuguauguacauaaaguaauacacauacaugguuguacauaauguacauauguacaaccauguauguguauuacuuuauguacaaccauguaugu	0	2	1	0	0	0	1
scaffold_1_42897	scaffold_1_42897	novel	--	Yes	22	cuuuauaguuagggucgggucg	cgggcuuggccaaacccgacccgacccgaucaacaaagaauuaaagcccgacccuaaaaaagcccuaucucuuuauaguuagggucgggucgggcccgacccuaccgaaacc	0	3	2	0	1	0	1
scaffold_9_1476837	scaffold_9_1476837	novel	--	Yes	24	gagccuccucggcgcucccccgcu	gagcucgaaaugcagcagcagagccuccucggcgcucccccgcucgcgccugcucaaaagugaauucaacuuuaaucgguccgggucgggucagguuugaggagguguugcguu	0	4	2	0	2	0	0
scaffold_3_466333	scaffold_3_466333	novel	ahy-miR3509-3p		24	aucuaacggcuggauguaacugug	ugcaauuguguuaugguaucacaguugcacucaaucguuggauuucgauggaccucacucaucuaaauggaucuaacggcuggauguaacugugguacaguaccacaguugca	0	78	76	20	37	12	7
scaffold_5_770543	scaffold_5_770543	novel	ahy-miR3509-3p		24	aucuaacggcugaaugcaacugug	gugcaacuguaguaccauacuacaguuucuucuagccguuggaucaacuuaugauaacaauuguagcuaaaucuaacggcugaaugcaacugugguaugguaccacaguug	0	83	83	6	3	35	39
scaffold_81_1549353	scaffold_81_1549353	novel	ahy-miR3509-3p		24	aucuaacggcuguaaguaacuguu	gcacaguuacacuuacuggaucuaacggcuguaaguaacuguuguaccguacaacaguugcaacauaggugaaucccaauuucuaucauuaaaaguauugucauauguguaag	0	11	9	0	0	6	3
scaffold_1_44394	scaffold_1_44394	novel	ahy-miR3514-5p		18	cggauucugacuuagagu	gcgcacgcgucgcucuagcacggauucugacuuagagucguucagucauaauccagcgcacgguagcuucgcgccacuggcuuuucaaccaagcgcgaugaccaauug	0	24	24	2	7	5	10
scaffold_1_44393	scaffold_1_44393	novel	ahy-miR3514-5p		18	cggauucugacuuagagu	gccucuggggaccgggaggucccuacugcgggucggcaaacgggcggcgggcgcacgcgucgcucuagcacggauucugacuuagagucguucagucauaauccagcg	0	24	24	2	7	5	10
scaffold_8_1348831	scaffold_8_1348831	novel	ahy-miR3516		24	ucuggguguugucaugcuguuguu	guacaacacucaaaaaaauuucuggguguugucaugcuguuguuugcuauuaaaaauagcaacuugugcugucuuuaacaaaaauacagcaguuggucagcacccaaaaauuuu	0	9	9	0	0	5	4
scaffold_2_235913	scaffold_2_235913	novel	ahy-miR3520-3p		21	aagggagaucggcuguucgug	aaaagacuugcuggagaagguacuugaagguaagacaaugugauuuuggcaagaggaauacaucuucuucacuaagggagaucggcuguucgugccaaaauggggaaauuua	0	58	58	12	30	6	10
scaffold_1_119267	scaffold_1_119267	novel	aly-miR158b-5p		21	uuugucuacuauaguccuauu	uuuauaagcaugcauauuguuuugucuacuauaguccuauucauucucucaguuaggccauuuugcuggggggugaaucugacuguuuugugucucaaaaugccaugcuuuuga	0	3	2	2	0	0	0
scaffold_1_123495	scaffold_1_123495	novel	aly-miR158b-5p		21	uuugucuacuauaguccuauu	uuuauaagcaugcaucuuguuuugucuacuauaguccuauucauucuuuuagcuaggccauuuugcugaggggugaaucugacuguuuugugucucaaaaugucaugcuuuuga	0	3	2	2	0	0	0
scaffold_5_767571	scaffold_5_767571	novel	aly-miR165a-5p		24	aaauguugaugcgagauucugguu	gaaacuuuuugcucaacugccuacagauggugccaaaauguugaugcgagauucugguuucuacucuuccacgaccaagaucucuccucaacccuucuaaccgagcagagua	0	9	9	4	3	0	2
scaffold_3_442766	scaffold_3_442766	novel	aly-miR166b-5p		21	cgacuguuguaauuuguaaca	aagagaaggauccagcuacguugcagguugcaacaguugcaaguugcaacaguugcaagacaaaaguagugcuuuguuguggcgacuguuguaauuuguaacauaguuuu	0	150	142	64	75	1	2
scaffold_1_94198	scaffold_1_94198	novel	aly-miR173a-3p		24	gauucucucaaguaauucugacgg	ggauccccuguuauuauucggggaggagaugaagauucucucaaguaauucugacggggauggggaggggacauggacauacgcaaaauaucgggaauagauacgggaagau	0	212	205	41	83	37	44
scaffold_8_1338544	scaffold_8_1338544	novel	aly-miR173a-3p		24	gauucucucaaguaauucugacgg	auucggggaucgggaauccucgaggaucuccuguuauuauucggggaggagaugaagauucucucaaguaauucugacgggaacggggacauacgcaaaauaucgaggaugagu	0	207	200	43	77	38	42
scaffold_3_489055	scaffold_3_489055	novel	aly-miR173a-3p		24	gauucucucaaguaauucugacgg	cggagaucggggauccccuguuauuauucggggaagagauggagauucucucaaguaauucugacggggacagagaggguguggacuugagugcaaugaauccaaaacuca	0	212	212	43	84	39	46
scaffold_3_426774	scaffold_3_426774	novel	aly-miR173a-3p		24	gauucucucaaguaauucugacgg	aacaaaaaaacguauuaguuauucggugaucgaggacucucagggauccccuauuauuauuuggggaggaaaugaggauucucucaaguaauucugacgggacgggaagaggau	0	172	159	33	63	31	32
scaffold_6_1045148	scaffold_6_1045148	novel	aly-miR3433-5p		25	ugucauuugauauauuguuguguag	uuaguucuaaaaaggcugucauuugauauauuguuguguagguaagaauggcgacugcuguaguggcacaaucucaagacccaucacagccucacuacgaugugaagcucu	0	770	762	240	391	73	58
scaffold_3_616480	scaffold_3_616480	novel	aly-miR3437-3p		18	cgguggaucugaucuuuc	ucaauuuguagguuguuacaguuggagucgucgguggaucugaucuuucuaagauaucagagcagcuugggaagacagguuuguagagccuaugauuccaaagcuugugugua	0	4	2	0	2	0	0
scaffold_4_722530	scaffold_4_722530	novel	aly-miR3439-3p		24	acugauuugauugaacucgugugc	acaaggggggugcaaauccaagacugauuugauugaacucgugugcgcucgcacguccugcuuacgcgaaugucaggccaaaaucauccaagcuugcauggcacauuuuuuauu	0	43	40	0	3	19	18
scaffold_2_233000	scaffold_2_233000	novel	aly-miR4236		24	aauuaauuggauuugaagagaagc	aggguuuaauuuggaguccaauuaauuggauuugaagagaagcaugucgacuuuggauucaaauggguuggauuugaagggaaguauauuuggauucgaaugauugaauuggga	0	4	3	1	2	0	0
scaffold_3_434379	scaffold_3_434379	novel	aly-miR774a-3p.2		24	auauuuguaauccucauaucacua	gagaguuugagugauagugagugagagauuggguacauugggguuuugaauagugagacaaaauauuacaauauuuguaauccucauaucacuaauaaaauauuuucuuucug	0	31	31	8	16	3	4
scaffold_4_621686	scaffold_4_621686	novel	aly-miR835-3p		18	agaagaagcuaaagaagu	uuaaaaaagcagcuaaggagucuuuggcugagcugaaacucuggaguaaacaagccuuuggagggagagagaagaagcuaaagaaguuauuggcugaacugaaaaccuaua	0	2	1	0	0	0	1
scaffold_7_1148413	scaffold_7_1148413	novel	aly-miR847-5p		18	acuugaugaugcugcauu	cuucuggcuccuggugcagacacggcucagguuuuuauggcuacugcaggcccacacgugaaucccuugacuugaugaugcugcauuugugcgccucuacagggacaa	0	27	27	4	9	13	1
scaffold_1_162521	scaffold_1_162521	novel	ath-miR156a		20	ugacagaagagagugagcac	aaacauaacgagagagcuacugacagaagagagugagcacacgcagguaauuguauuagaaaauaucuuugcaggugcgugcucgcuccucuucugucagcgucauuuuu	0	13136	12100	3225	3402	2136	3337
scaffold_1_49268	scaffold_1_49268	novel	ath-miR156a		20	ugacagaagagagggagcau	agagaggaggagccuaaggaugacagaagagagggagcauccugcaaugcagaaaguuccggucuuauuugaucuaggaaugcuuguaaggucuauucacuuggacagg	0	423	423	163	114	60	86
scaffold_1_84815	scaffold_1_84815	novel	ath-miR157a		21	uugacagaagagagugagcac	aauucuuggaacauugaaauugacagaagagagugagcacacagaggcaguuguauaauuguauacauguugcuuuugcgugcucacugcucuuucugucagcuuccagu	0	13527	13150	3921	3780	1983	3466
scaffold_1_67512	scaffold_1_67512	novel	ath-miR157a		21	augacagaagagagagaguac	uuaacuaauagcuugguuugaugacagaagagagagaguacaacccgccauuagcuaaagagucuuugcuuuuguugggagugugcucucucuucuccugucauugaguu	0	1147	1016	184	198	270	364
scaffold_2_326223	scaffold_2_326223	novel	ath-miR157a		21	uugacagaagauagagagcgc	ccuaauuuucugaaauuuuguugacagaagauagagagcgcauaaauuaaaaugccauuaagcaaacguauuuuaaaucuuugugcucucuguauucugucaucaacgugc	0	272	265	41	90	54	80
scaffold_2_326394	scaffold_2_326394	novel	ath-miR157a		21	uugacagaagauggagagcac	uaauuuuuuaaaauuuuguugacagaagauggagagcacauaaauuaaaaugucauuaaucaaaugcauuuuaaaucuuugagcucucuguauuccguuaucaacgugcag	0	53	53	9	16	13	15
scaffold_2_326213	scaffold_2_326213	novel	ath-miR157a		21	uugacagaagauagagagcac	gcuaauuuuuugaaauuuuguugacagaagauagagagcacauaaauuaaaaugccauuaaucaaacgcauuuuaaaucuuugagcucucuguauuccgucaucaacgugc	0	53	51	7	9	13	22
scaffold_2_325863	scaffold_2_325863	novel	ath-miR157a		21	uugacagaagauagagagcac	gcuaaauuucugaaauuuuguugacagaagauagagagcacauaaauuaaaaugccauuaaucaaacgcauuuuaaaucuuugugcucucuauauucugucaucaacgcgc	0	51	51	7	9	13	22
scaffold_2_325919	scaffold_2_325919	novel	ath-miR157a		21	uugacagaagauagagagcac	gcuaauuuucugaaauuuuguugacagaagauagagagcacauaaauuaaaaugccauuaaucaaacgcauuuuaaaucuuugugcucucuauauucugucaucaacgcgc	0	51	51	7	9	13	22
scaffold_2_325841	scaffold_2_325841	novel	ath-miR157a		21	uugacagaagauagagagcac	gcaaauuuuuugaaauuuuguugacagaagauagagagcacauaaauuaaaaugccauuaaucaaacgcauuuuaaaucuuugagcucuccguauuccgucaucaacgugc	0	53	51	7	9	13	22
scaffold_5_813842	scaffold_5_813842	novel	ath-miR159a		24	auuggauuuggauugaauuucacc	uuaaaaauuuucaguccgcaaaccaaucggcaaaauaguggauuggauauggauugagugaaaucugcaucugauccgcaggcguacgaauuggauuuggauugaauuucacca	0	31	20	4	9	3	4
scaffold_6_1021446	scaffold_6_1021446	novel	ath-miR160a		21	ugccuggcucccuguaugcuu	uugacgauugauauauaguaugccuggcucccuguaugcuuuuugcaaagcccaucagaagauugguggucuuggcggauagcgugcgaggagccaugcaugcuaaau	0	1654	1651	420	450	214	567
scaffold_2_331813	scaffold_2_331813	novel	ath-miR160a		21	ugccuggcucccuguaugccg	ggugaaauuaauggguuaugccuggcucccuguaugccgcaagcagacgacaaucugccggagauuggccguugcugguggcguacgaggagccaagcauacuauucuu	0	524	397	144	95	39	119
scaffold_4_632152	scaffold_4_632152	novel	ath-miR160a		21	ugccuggcucccuguaugcca	ucuauauauuuauaauuaugugccuggcucccuguaugccauuugcagagucaaucgaaacaucgauggccuccguggauggcguaugaggagccaugcauauuccaug	0	209	182	62	44	21	55
scaffold_5_850258	scaffold_5_850258	novel	ath-miR164a		21	uggagaagcagggcacgugca	cauggguggguagcucuuguuggagaagcagggcacgugcaauucacaugcguagaucauaugauaucuuacaagacuuugcacgcgcuccccuucuccaacacgugu	0	1970	1944	295	829	334	486
scaffold_7_1146566	scaffold_7_1146566	novel	ath-miR164a		21	uggagaagcagggcacaugcu	agagggagaaugagccaagcuggagaagcagggcacaugcuaaauccaucaguugugaggauuuuuggaguguugcaugugcccuagcucuccagcuaggacuuuccccu	0	24	21	3	8	3	7
scaffold_5_943315	scaffold_5_943315	novel	ath-miR164a		21	aggagaagugugggacaucug	cuacuuuggagauacaaguucgggaugcccaaauucugcugcaggauuuggucuuuguggaauugucaagauacaggauaugcauaggagaagugugggacaucuggccc	0	9	1	0	1	0	0
scaffold_3_462061	scaffold_3_462061	novel	ath-miR165a		21	ucggaccaggcuucauucccc	aggggaauguugucugguucgagaucacucguggacgaauuaauuaauaacuuauugucuuuugaaugauuucggaccaggcuucauuccccccaacucaguuuaauugc	0	92935	92650	25394	34070	11027	22159
scaffold_9_1471670	scaffold_9_1471670	novel	ath-miR165a		21	ucggaccaggcuucauucccc	cucauaguugaggggaaugcugucugguucgagaccauucauuugaagaauagaaaaucaucugaaugaucucggaccaggcuucauuccccccaacaagguguguuuua	0	122715	122710	34103	45011	15143	28453
scaffold_5_956475	scaffold_5_956475	novel	ath-miR167a		22	ugaagcugccagcaugaucuga	uucgugcacuaguaguaguugaagcugccagcaugaucugaacuuuccuugaccuccaucucuagggaaaggccagaucaucuggcaguuucaccuauugaugguagcaug	0	90355	88885	30040	24182	16622	18041
scaffold_9_1388622	scaffold_9_1388622	novel	ath-miR167a		22	ugaagcugccagcaugaucuua	uaucgggcaccacuaucagaugaagcugccagcaugaucuuaacuuuccuccuuugcucgaggaaugauacagaucaugcggcaguuucaccuguucguugguugcacg	0	4467	4028	743	1753	482	1050
scaffold_3_601367	scaffold_3_601367	novel	ath-miR167a		20	ugaagcugccagcaugaucu	ucgugaaccagcagcaguugaagcugccagcaugaucuaaacuuccuucacugucaaggauagaucggaucaugugguagcuucaccuguugaucggaucacgaauucau	0	2465	2458	522	1009	308	619
scaffold_2_287030	scaffold_2_287030	novel	ath-miR170		21	ugauugagccgugccaauauc	guaaaguuugauguuggcauagcucaauccgaucaaaauucucagugcagcugaguccuuuauucugauugagccgugccaauaucacauucauucucucuaucaucaa	0	153	153	32	63	21	37
scaffold_5_990825	scaffold_5_990825	novel	ath-miR170		21	ugauugagccgugccaauauc	auacugaaauagucacugcgauauuggcccgguucauucagagcuuaagcguuuaagcugaaugcuugcugguggacuuugauugagccgugccaauaucuuagugcuuac	0	91	90	21	49	7	13
scaffold_1_74299	scaffold_1_74299	novel	ath-miR171b		21	uugagccgcgccaauaucacu	gaaagcgauauuggugagguucaauccgaagacggauuuacacauugaaguuguaaaagacgaucucagauugagccgcgccaauaucacuuaauuuauaaaaaugaa	0	525	524	142	165	72	145
scaffold_2_309620	scaffold_2_309620	novel	ath-miR171b		21	uugagccgcgucaauaucucc	ucaucaagguauuggcgcgccucaauuuaaagacgugguuaagugggcaugauuagccauguauuuucauugagccgcgucaauaucuccuuaauuauuuuguaacucuc	0	459	454	118	175	56	105
scaffold_6_1101221	scaffold_6_1101221	novel	ath-miR2111a-5p		21	uaaucugcauccugagguuug	ccauauuggugaggaucagguaaucugcauccugagguuuggaucagcauguacguuuguuguaucuaguccucaggauacggauuaccuuauccuuacugacaauauaaa	0	90	89	8	30	17	34
scaffold_3_346991	scaffold_3_346991	novel	ath-miR319a		20	uuggacugaagggagcuccc	agggucgaaauggauacccaguaaaugagugaaugaugcgggagacaaauugaaucuuaagcuuccugugcuuggacugaagggagcucccauugcucgcuaaucuua	0	540	540	104	187	65	184
scaffold_2_325210	scaffold_2_325210	novel	ath-miR319a		20	uuggacugaagggagcuccc	aaaauguagaaucaugauguguuucugauccaacgaagcaggagcugcguuuagucauggcugucacgucuuggacugaagggagcucccccuuuccacaaucuuuaggc	0	579	579	113	196	65	205
scaffold_3_461177	scaffold_3_461177	novel	ath-miR3932a		25	uacuuuguuguuuucuugagcucag	auuauucuuuuuccuuagucggagaaauuaaugguuuauuuacuuuguuguuuucuugagcucagcaaccugagcuucugaaauuaaaugaagaaaugucucgcauuaauu	0	2	1	0	0	1	0
scaffold_4_690029	scaffold_4_690029	novel	ath-miR393a		21	uccaaagggaucgcauugauc	ucugcaacuagaggauaaauccaaagggaucgcauugauccuaagccuuaauuauaauucucauacuuaauguucaugaggaucaugcuaucccuuuggauuccuccuuc	0	83	73	5	12	21	35
scaffold_5_786996	scaffold_5_786996	novel	ath-miR394a		20	uuggcauucuguccaccucc	ggccuuguugcagagucauuuuggcauucuguccaccuccguuaauucuuuucuuuuuugcccacuugaaaucuuagauuuggagguggcuagcaugccuaacaggcu	0	3835	3835	1092	1595	360	788
scaffold_3_446077	scaffold_3_446077	novel	ath-miR395a		21	cugaaguguuugggggaacuc	aagaaagucuguugucuuccggaguuugggcacuucauuggggucauuuagagaagauuugucagcccuacugaaguguuugggggaacucugggugccguuaagguugu	0	286	286	224	46	3	13
scaffold_3_446149	scaffold_3_446149	novel	ath-miR395a		21	cugaaguguuugggggaacuc	uugucuccgggaguuccuccgaucacuucauuggggcuauaugaucauuuagagaaaauuugucaccccacugaaguguuugggggaacucugggugccaccugacauca	0	288	286	224	46	3	13
scaffold_4_684859	scaffold_4_684859	novel	ath-miR395a		21	cugaaguguuugggggaacuc	ugacugcacaugcaucagguguccccuagaguuccccugaacacuucauuggggacuccuuuuaacccuacugaaguguuugggggaacuccuggagucauuugauauua	0	390	286	223	47	3	13
scaffold_3_446075	scaffold_3_446075	novel	ath-miR395a		21	cugaaguguuugggggaacuc	agagucaguugguuccuggaguuccuccgagcacuucauuggggucauucagagaaaagucgucacccuacugaaguguuugggggaacucugguugccaccugacauua	0	287	286	223	47	3	13
scaffold_3_446125	scaffold_3_446125	novel	ath-miR395a		21	cugaaguguuugggcgaacuc	aggucagcugcucccuggaguuccucuaaacgcuucauuggggucauuuggagaauaaguugucgcccuacugaaguguuugggcgaacuccgggugccaccugacauua	0	15	15	6	5	3	1
scaffold_1_155615	scaffold_1_155615	novel	ath-miR396a		21	uuccacagcuuucuugaacug	uaugauccucuuuguauuuuuccacagcuuucuugaacugcaucaucuuugcaugaggccacagacuuggcauggcauuuguugcgguucaauaaagcugugggaagaua	0	50233	36302	9174	11372	5743	10013
scaffold_9_1380113	scaffold_9_1380113	novel	ath-miR403		21	uuagauucacgcacaaacucg	cacaucucaaguuugugcgugaaucuaaccccaucacagccguccgcuuucccgcucucauccgaugguguuagauucacgcacaaacucgcgaucuguccaucgaua	0	18354	18324	4076	7039	2878	4331
scaffold_9_1461760	scaffold_9_1461760	novel	ath-miR403		21	uuagauucacgcacaaacuug	gaucgcgaguuugugcgugaaucuaacaccaucggaugagagcgggaaagcggacggcugugaugggguuagauucacgcacaaacuugagaugugccccccccccccc	0	550	549	115	192	79	163
scaffold_8_1369923	scaffold_8_1369923	novel	ath-miR405a		24	augaguuguaaucugagcaauagu	uguaaguugaucccaguaauugucugauuuguaaauaucaguuauagucucauguaauaugaguuguaaucugagcaauaguuucauguaauaaaauauauauauauau	0	1496	1489	464	562	260	203
scaffold_7_1216857	scaffold_7_1216857	novel	ath-miR407		21	cuuaaauccaacacuugcagg	cucagauucaguggcuuaccuagcauugucagauuuugauuauagcuuaaauccaacacuugcaggugugucaaauuugcuaauccuguuaaaaaaaacauaaauuuuguc	0	117	116	27	33	27	29
scaffold_6_1098092	scaffold_6_1098092	novel	ath-miR417		24	gaagguagagauuggaggaugauu	guguugacggcgaucaaguuugaguauugucuaaacuuggucaauauccugcaaaucuaaaauagugaggaagguagagauuggaggaugauucgauguacugggaguucagu	0	19	19	1	1	10	7
scaffold_2_291609	scaffold_2_291609	novel	ath-miR4243		24	augaaauugcagaguauaagcgug	ggcuaccgugugcucaugaaauugcagaguauaagcgugaagguugaccaauaccuuuagauucuguacauucacauuggaggaaauuagaccuugucugcaccagcuaugaaa	0	4	3	0	1	2	0
scaffold_2_220221	scaffold_2_220221	novel	ath-miR5012		24	cuuuacugacuuuagaauaguguc	cccccccccccccaaaagcauacaaacacuacuagaaaaauggucuuuacugacuuuagaauagugucagaaauuacuuucauugacacuuguuaauugugucaguaaucuggg	0	37	17	1	1	10	5
scaffold_5_954348	scaffold_5_954348	novel	ath-miR5012		24	cuuuacugacuuuagaauaguguc	cuagaaaaauagucuuuacugacuuuagaauagugucagaaauuacuuucacugacacuuguuaauugugucaguaaucuaggagucagaaaaauagugacacuuguaauug	0	20	17	1	1	10	5
scaffold_1_54791	scaffold_1_54791	novel	ath-miR5012		24	cuuuacugacuuuagaauaguguc	cacuacuagaaaaauggucuuuacugacuuuagaauagugucagaaauuauuuucacaggcacuuguuaauugugucaguaaucugagaguuaaaaaauagugacacuugua	0	27	17	1	1	10	5
scaffold_9_1459467	scaffold_9_1459467	novel	ath-miR5012		24	cuuuacugacuuuagaauaguguc	cuagaaaaauagucuuuacugacuuuagaauagugucagaaauuacuuucacugacacuuauuaauugugucaguaaucuaggagucagaaaaauagugacacuuguaagug	0	19	17	1	1	10	5
scaffold_3_384688	scaffold_3_384688	novel	ath-miR5014a-5p		24	acacuuagauagaauguaugcaua	ccccugagguuuggccuuacuacacuuagauagaauguaugcauauauugacauauagcaccucuagacauguauaagcguuugguaaauggggauaauuuuauaauugca	0	6	5	2	2	0	1
scaffold_3_488194	scaffold_3_488194	novel	ath-miR5014b		21	uuuuguacaaacugacguggc	uucaagggagguuuuuaaaaagaguaaugauacagccacaaacucuuguacaaacuaauuuuguacaaacugacguggcaugauaucauugguugaaugaaaauauaaauuaa	0	2353	2297	326	455	598	918
scaffold_1_155970	scaffold_1_155970	novel	ath-miR5014b		21	uuuuguacaaacugacguggc	aauugauaguaaaacuauuuuauauuauauauuuuagaguaaugauacauccacaaacucuuguacaaacuaauuuuguacaaacugacguggcauuaauucauuggucgaaug	0	1968	1916	305	439	489	683
scaffold_5_779105	scaffold_5_779105	novel	ath-miR5020c		21	uggcauggcugcaucuagaag	ugcaucuagaaguguuuggcaugacugcaucuagaaguguuuggcaugacugcaucuagaaguguuuggcauggcugcaucuagaaguguuuggcaugacugcaucua	0	64	58	30	23	2	3
scaffold_1_17263	scaffold_1_17263	novel	ath-miR5644		24	uuggguuggguaaaucaugaaaau	aaauuaaaugguuuggguuggguuggguaaaucaugaaaauagguuagauguggguuuuauauagaaaaccauuucauuauggauuggguaugguuuacccaugggucaua	0	23	19	4	12	1	2
scaffold_9_1399031	scaffold_9_1399031	novel	ath-miR5644		21	uuggguugccuaguuaguauu	ucuuggguugccuaguuaguauuucauauguugugugcgugugugaugcagaugagaucuguguuguguucgugugugauguugugaugugugcgaguguuaaccuuuuuaaaa	0	13	9	2	0	3	4
scaffold_2_234096	scaffold_2_234096	novel	ath-miR5645a		21	auuugagugguuuuguagacu	ccuugaugauacacaaugggauuugagugguuuuguagacuugauauuagcacagaccacuguagguacuguugucaaaauagagggugaugaugacaauacaccuuucuc	0	2	1	1	0	0	0
scaffold_6_996831	scaffold_6_996831	novel	ath-miR5648-5p		21	auuggaaagacgacacuggug	caucguugggguguacggcaugggcggcauuggaaagacgacacuggugaaggagguugcuaggcaagcgagggaagacaagcucuuugaucuagugguauuuucagaggc	0	130	127	43	26	23	35
scaffold_6_996681	scaffold_6_996681	novel	ath-miR5648-5p		21	auuggaaagacgacacuggug	caucguugggguguacggcaugggcggcauuggaaagacgacacuggugaaggagguugcuaggcaagcgagggaagacaagcucuuugaucuagugguauuuucagaggu	0	130	127	43	26	23	35
scaffold_5_937946	scaffold_5_937946	novel	ath-miR5648-5p		21	auuggaaagacgacacuggug	gggcggcauuggaaagacgacacuggugcaggaggucgccaggcaagcuauggcagacaagcucuuugauacgguggucuuuucagagguuucgcaaacuccagacauaaa	0	132	125	42	25	23	35
scaffold_6_1116058	scaffold_6_1116058	novel	ath-miR774a		22	uugguuacuguaugcuaccggu	uguauguuguuuuuaacaugcuagcgggacguaaugggaaucuugacuugcacacguguaccagcgugguugguuacuguaugcuaccgguggugauccuagcggcauuuu	0	3	2	0	0	2	0
scaffold_6_1022742	scaffold_6_1022742	novel	ath-miR775		24	aucgaugugcggaucuaagacgga	ggauaucgaugugcggaucuaagacggaucuagagcaagucuggaucuaucuuaauaucuaaauccauauccauaucuucucaucuuuuaauuuuauuuuauuuuaaaaguuu	0	591	584	173	273	68	70
scaffold_3_380400	scaffold_3_380400	novel	ath-miR823		24	cgggugguccccuggacacaagug	uauuuuuccucgggugguccccuggacacaagugagaucacacaugucucuucacccgaaucuuuaaagaauauccaaagacaacuccaaagacuacaguuucgcuac	0	68	67	4	4	39	20
scaffold_3_411387	scaffold_3_411387	novel	ath-miR827		21	uuagaugaccaucaacaaaca	cuuugaauuugcuuguugauugucaucuaaucauuuucuuuuucauccuagaauuugaaugauuauaugguuagaugaccaucaacaaacauguucaugguauugcau	0	1785	1261	52	99	433	677
scaffold_5_975975	scaffold_5_975975	novel	ath-miR830-3p		24	uaacuauuccaugacucugacaug	uccuucuauacucauuuagauaacuauuccaugacucugacauguuguuugucacaugaucagucuuguagaaugggucaaaaugauggcaugaccaugugcuuggcacccgaa	0	9	8	2	2	3	1
scaffold_8_1249758	scaffold_8_1249758	novel	ath-miR830-3p		24	uaacuauuccaugacucugacaug	uccuuuuauacucauuuagauaacuauuccaugacucugacauguuauuugucacaugaucagucuuguagaaugggucaaaaugauggcaugaccaugugcuuggaucauugu	0	9	8	2	2	3	1
scaffold_8_1270459	scaffold_8_1270459	novel	ath-miR851-3p		24	cggguggcauuaucugagaucauc	aaggcgccucuuaagguuguaaagaugauuguggauaguugcucuaagggcaauccugggauggcugcuccggguggcauuaucugagaucaucgagguacagcuuuggcugcu	0	3	2	1	0	0	1
scaffold_2_324894	scaffold_2_324894	novel	ath-miR858b		21	cucguugucuguucgaccuug	ucaaucaacgggugaguggauuccaugcuaugcuugucaagugagcagucuuuugcgaguuaaccuuugccucguugucuguucgaccuugaacauacauauguuguuaga	0	5964	5949	501	1893	1276	2279
scaffold_3_560569	scaffold_3_560569	novel	ath-miR863-5p		24	auaugucucaccgugaaaugucuu	ccacauuguucuauugcgaaauaugucucaccgugaaaugucuuuuaauaccaucauucuggcauacuugcaagaauggauuagaaguauauucacccccauuaucauaucgua	0	76	67	34	14	10	9
scaffold_9_1436320	scaffold_9_1436320	novel	ath-miR865-5p		24	augaauuuaugauggcuuuaugau	ugauagaaauauuuucuaucaugaauuuaugauggcuuuaugauaggauuaucauuuaucacgaacuuaugauagaauuaugauagaaauuuaaucuauuaagaaauugugaua	0	11	10	3	5	0	2
scaffold_9_1460593	scaffold_9_1460593	novel	ath-miR868-3p		24	auucuuaaucgguaaugagacgag	uccuaauugaaaaaaauuuuauucuuaaucgguaaugagacgagaugggacagaauuuaucaauuccacucucguccugcauauguaauuaggauaaaaaaauaucucaauuc	0	11	11	2	4	1	4
scaffold_4_651001	scaffold_4_651001	novel	ath-miR868-5p		24	acaugucgguucgccguuuagguc	acccuucaguucugguugauaucagcgagccguuuaucaaacaugucgguucgccguuuagguccaaaggcuacuaguugauaucggcgagccguuuaucacacaugucgguu	0	11	7	1	3	3	0
scaffold_3_614560	scaffold_3_614560	novel	bdi-miR159b-3p.3		21	uuugcaugaacugggagacga	guaggccacggcugcuaguccaugaacacccgugguugcgcagacucaauacuguggcgcagucuaaggguuugcaugaacugggagacgaggcuaccuugaucuuuuugg	0	9	7	3	3	1	0
scaffold_2_285860	scaffold_2_285860	novel	bdi-miR159b-5p.2		24	aaggucugaacugaagaagcaagu	gccaaggucugaacugaagaagcaaguugucccacaaucuucucaaggcuugaaacugauugggcuugugaauugaagccuguucucaacucauuucguaguccaucaauggug	0	104	82	15	23	21	23
scaffold_5_929745	scaffold_5_929745	novel	bdi-miR166g-3p		24	gguggugacggaucgugaucuaac	auugguggugacggaucgugaucuaacauaagugguggugacggaucaugaccugggagccuagauuaauucagcgaaaagucaaaacggauugucaagguaugguuuuucaga	0	96	95	24	21	23	27
scaffold_2_327900	scaffold_2_327900	novel	bdi-miR319a		18	agagggagucguagauug	uuuguuguuucgguuuguugacguaaauuaaaacauaaucacagacacagagggagucguagauugaaaaauuuccugggcuuuucucucucugugaacacgaaaacccuaau	0	2	1	0	0	0	1
scaffold_3_571088	scaffold_3_571088	novel	bdi-miR5063		24	accacuggauuguggguaaacgug	guaauggcagccccucaugggucuccaaccacuggauuguggguaaacguggaaugccaugucucucucaacgguucggggcauagcgaaacugucgcgauuucgugagaucg	0	137	136	40	40	32	24
scaffold_5_961943	scaffold_5_961943	novel	bdi-miR5063		24	accacuggaucguggguaaacgug	gacccucaugggucuccaaccacuggaucguggguaaacgugggaugccauguucuucccaacgguuuggggcauagcgaaauugucgcgauuucaugagaucguguguccu	0	25	25	5	11	4	5
scaffold_1_111007	scaffold_1_111007	novel	bdi-miR5175a		24	gagaauuuaaggguauacaaguga	aggguauacaagugauaaaaggagaauuuaaggguauacaagugauaauuuucaaggguaaaaucgucaauucacuguccgccuuuaaucucucucuugaauuuuguuuucuug	0	37	31	14	6	5	6
scaffold_3_412876	scaffold_3_412876	novel	bdi-miR5182		24	ggaugaucuuuuaaguuacuguug	guuugcuuucauuugcaguuggaugaucuuuuaaguuacuguugagccagaagcaagaaauggcuuaaaguaucuuaggguguuaguugaaaccugaaaguauuuguuacggca	0	2	1	0	0	0	1
scaffold_1_8825	scaffold_1_8825	novel	bdi-miR5183		21	uauuuggagaguauuuuggag	aaaaaaauuccaaaaaacucuccaaaugagagucuugaagagagagaagcacuaucucauugaagaaucuuauuuggagaguauuuuggagccuuuaauuuauuauauu	0	12	12	0	2	6	4
scaffold_1_160494	scaffold_1_160494	novel	bdi-miR5185a-3p		25	auugagaaguggaacgagcagaggg	uaauuugcauuugugauggaagucauuuuuuuccguuucccucucuguuaugugcucaaauugcugcagauugagaaguggaacgagcagagggaaaaugggacguucccaggu	0	2	1	0	1	0	0
scaffold_4_653573	scaffold_4_653573	novel	bdi-miR7707-3p		20	cuugaucguacggacagaga	ugcagaguacucguuggcacgauuacuuacaggguagcucccaaggcucaaagcuguacaaaucaauuuccuugaucguacggacagagaaaccagggucaaaucucuu	0	61	43	12	11	12	8
scaffold_749_1555665	scaffold_749_1555665	novel	bdi-miR7708a-5p		24	cuuuuuccgcuggacgaacuuggc	ccucguaaagucucgcgccauucagagucaggcggacgaaguuggcccaccccccccccaagguuauagcccacccguuuuugugggcuuuuuccgcuggacgaacuuggcgc	0	220	218	60	124	16	18
scaffold_5_904088	scaffold_5_904088	novel	bdi-miR7711-3p.4		24	aauccuaggauugggaguguggag	cacacauuacagccugauaacacaaggaaacacuguaagguagcguuuacuuuuuggauuggagugggaauccugagaagugugaauccuaggauugggaguguggaguggg	0	665	398	143	136	52	67
scaffold_3_599373	scaffold_3_599373	novel	bdi-miR7711-5p.2		24	augauagauguguagagguaguga	ucgugcagcuaaaaugcaaaaugauagauguguagagguagugagauguuacuugucuauauucacuauagauugguuuuagaugcaauggaauuggccgggauggagaaauua	0	3	2	0	0	0	2
scaffold_1_117956	scaffold_1_117956	novel	bdi-miR7711-5p.4		24	acugaauucuuuaaggacuguuug	uggauuaacuggagugucuguauugaccuagacuuucaaaccaaucucuuaaagaucccaugaaacaagaacugaauucuuuaaggacuguuugggguguugcuccaguucuga	0	131	131	60	57	11	3
scaffold_9_1534459	scaffold_9_1534459	novel	bdi-miR7711-5p.4		24	ucugaauuuuugugcgacgggugc	caaacuuuggugcaaggggcaccgguuguacaaaaauuaagaucaaauacucuugaaaaaaaaucugaauuuuugugcgacgggugcccguugcacaaaaauuugugcgaccga	0	5	3	1	0	2	0
scaffold_3_498852	scaffold_3_498852	novel	bdi-miR7715-5p		19	ccaaagauugaaggaagug	aacauggcuggucuauuaaugaauuuggugaucugacaaaaggugcagugagcacuggcagaguuuauaauccaaagauugaaggaagugugaaagagguuugcuucagug	0	11	10	2	1	2	5
scaffold_9_1495303	scaffold_9_1495303	novel	bdi-miR7716-5p		24	gcaguugcugugaguuugaaaagc	guuucuacugugcggaugcaauaagcagcugauuaaaaaaauaacuuaguguaugguaaacgcaguugcugugaguuugaaaagcaguguacaugcguuuagugaauuuuauu	0	8	7	3	1	0	3
scaffold_3_372703	scaffold_3_372703	novel	bdi-miR7726b-5p		21	cuugaugaagagcuugcaacg	gaauauuccgaagcagucaucuucguuuucaucuccgagggaaauaaaugguucagcuucuccugaggaacuugaugaagagcuugcaacggauggcucagaucuugugg	0	2	1	1	0	0	0
scaffold_7_1195517	scaffold_7_1195517	novel	bdi-miR7729a-5p		25	uguuuucacugauuaugcuuuagcu	auuuauaguacuucgcaugggcuaagugcaguaauuugggaggcauguuuuuguuuucacugauuaugcuuuagcuauuuuugccauuuuuugacuuuuguuaauuaaau	0	2	1	0	0	0	1
scaffold_3_528300	scaffold_3_528300	novel	bdi-miR7730-3p		25	aacuuucuuggaaaauugaaacuuc	uucgcuuaaauauguuuagaacuuucuuggaaaauugaaacuucaaauuaagugaggauuucaaaauuucauucugggguucgcaucauugaguuucaccaauuuauugauugg	0	74	74	33	40	0	1
scaffold_5_794926	scaffold_5_794926	novel	bdi-miR7740-5p		24	uuugaacacauugugguaauggau	gcuaaaaucucuuugaacacauugugguaauggauuugcgugucaaaaaaguguccacuaguauaggcaauaaagugcucuuugucauuuguuucuucaaggaggauggccccc	0	22	22	2	3	13	4
scaffold_9_1428908	scaffold_9_1428908	novel	bdi-miR7743-3p		24	auugaacuaguuaggguuauggau	acaacuuaauuuaaaugaaacuaugaaauugagcuaguuaggguguaaacaaauuaauuuaaaugaaauuaugacauugaacuaguuaggguuauggauccacucauuuaaaug	0	97	96	25	41	11	19
scaffold_5_793219	scaffold_5_793219	novel	bdi-miR7747-5p		24	aucagauuguggaugauaggcggu	uccaacuucgagguuuuccaaaagcaaagcagcguagauacguuuccagacaacgauugacagcuuguccaucagauuguggaugauaggcggugcuucuuuugagaguaguu	0	17	17	4	12	1	0
scaffold_1_27965	scaffold_1_27965	novel	bdi-miR7747-5p		24	aucagauuguggaugauaggcggu	ucuaagguuuuccagaugcaaagcagcguaaauacguuuccagacaacgauugacaacuucuguuuguccaucagauuguggaugauaggcggugcuucuuuggagaguaguu	0	17	17	4	12	1	0
scaffold_2_195596	scaffold_2_195596	novel	bdi-miR7748b-3p		21	uuggucaaaacaucugcuagg	gaggaucuacuccagauaaacuuaucaguauuuaucagcuuggucaaaacaucugcuagguucuccuucguauggauuuucuguaaauuuguucgagaaguaguggannnn	0	1962	1961	785	1132	22	22
scaffold_9_1512959	scaffold_9_1512959	novel	bdi-miR7754-3p		24	aucucucgaguaacuuauuaucug	caaaucuugaaucucucuaaaaauaaguucucagggucaauuacuuucuuauguucuaucggugaaaacacauggaauauuuuugaucucucgaguaacuuauuaucuggggag	0	6	5	1	0	2	2
scaffold_8_1372247	scaffold_8_1372247	novel	bdi-miR7756-5p		24	aaaugcaaguggaguauggacauc	cuuuauauuuaaaaaaucauucucccuuacgaaaugcaaguggaguauggacauccucuccugugagggguuauuuguauugggcauguacuucuuagaauucauuguaau	0	413	382	75	133	89	85
scaffold_3_372111	scaffold_3_372111	novel	bdi-miR7766-3p		24	ugaggcuguugcaaguagauggug	uguggccacgacaccaaaucaagcuucaacagccauuaaacuuuggguaauuuuuaaaaaccuccccugagcuuugaggcuguugcaaguagauggugaaaauuauuuuauuu	0	84	84	3	6	41	34
scaffold_7_1176203	scaffold_7_1176203	novel	bdi-miR7784a-5p		24	auacaugaaggucguguaaacgug	aggucguguaauuguauaauacaugaaggucguguaaacguguaauacaugaaggucguguagucguguaaucguguaauacaugaaggucguguaauugugcaauacaugaag	0	170	166	53	73	20	20
scaffold_1_144505	scaffold_1_144505	novel	bdi-miR827-5p		22	uuuuguugcaugaugcugauaa	aagaaccacuuucacucuuuuuguugcaugaugcugauaaugaauguaggucauugauacuuuucacuacccgcaucaugcaacaaaagaguugaagugguucacagagc	0	695	658	125	139	150	244
scaffold_7_1162619	scaffold_7_1162619	novel	bdi-miR827-5p		21	auuuguuguugauauggguca	uuuucaugucgcaagucuuuugacacgacgacccauaucacauaauuaaaauuaguuguacucucaagaaauuuguuguugauaugggucaauaguguaguuuuaccg	0	34	33	17	7	5	4
scaffold_5_912418	scaffold_5_912418	novel	bra-miR5717		24	cuuuggaugcuuacaguggggacc	ucuucagaugagcugucgguuucaucgggguuagugucacgagagguuggugggaaaaagguuuuggagaacuuuggaugcuuacaguggggaccacagcaagguggauaagg	0	19	19	8	3	2	6
scaffold_2_239758	scaffold_2_239758	novel	bra-miR5717		24	auuuggaugucucugaaacaaguu	cuggaccagccccauagaguauuuggaugucucugaaacaaguuucucagaguugccugauucaaucggcaaucugaaguuguuaggaagauugaugcuugguuacagccaau	0	5	4	1	1	2	0
scaffold_4_636731	scaffold_4_636731	novel	bra-miR5717		19	uuuggauuggagaagaugg	gcaaucgaauagccgcugaacaugcucuccuguugggucgaagauccuaauggugguuauuucaagaagcaucuugccaggaucggugaauacuuuuggauuggagaagaugga	0	3	2	0	1	0	1
scaffold_7_1130988	scaffold_7_1130988	novel	cpa-miR477		21	cuuggaggcguggacguaggc	ucaauuguaaaaguucuugaaggcuuggaggcguggacguaggcaaggauagccgagccacguaaaaaucucuauguuuucucuucccugaucguuuuaauuuugugcauuguu	0	25	25	8	8	5	4
scaffold_1_118760	scaffold_1_118760	novel	cpa-miR477		18	cuuggaggcguagacgua	ccucaagccugguguacuuggaggcguagacguaggcggggauugucgaaccacguaaaaauccucguguuuguguucucuucccuuacucuuuuauguuugugauuuauug	0	10	7	1	1	4	1
scaffold_3_484713	scaffold_3_484713	novel	cpa-miR8145		24	auaaacagacuuaaugacuuaacu	auuuucauuaaguugaaaaaauaaacagacuuaaugacuuaacugauuaaaauuaagucaauuaaguuauuaaguuaaaaaaaacgccccuaagguuacuuugacauaaaccuu	0	10	10	4	2	1	3
scaffold_4_637162	scaffold_4_637162	novel	cpa-miR8146		24	aggaagacuuagacuccucagauu	uaaagauccaaucuuuguauuuaaaucaggaggaagacuuagacuccucagauuuuuuuugggaauucuuuuuuucuuucuuucuucuucuucucucucugggaauuaggaau	0	44	44	15	16	5	8
scaffold_2_170730	scaffold_2_170730	novel	cre-miR1148.2		24	aggagaucuugcaacuuuagaggc	gaagaguuaguugucuuaaguaugcaagagcgaauaacugagauguuaaaucaugcugacgcuuucauuuucuugcuaggagaucuugcaacuuuagaggcauuaauuacauug	0	15	12	4	5	1	2
scaffold_5_918953	scaffold_5_918953	novel	cre-miR1148.2		24	aggagaucuugcaacuuuagaggc	gaagaguuaguugucucaaguaugcaagagcgaauaacugagauguuaacucaugcugacgcuuucauuuucuugcaaggagaucuugcaacuuuagaggcauugauuacauuu	0	14	12	4	5	1	2
scaffold_6_1093864	scaffold_6_1093864	novel	cre-miR1150.1		23	ggagggacgugugugaguuacca	aaugggagaggggagggacgugugugaguuaccaugcaagcauuuguuucauuggcuguguauuuugccuuggcucaagaagaggaacacguguccuuguugcagguu	0	4	3	1	0	0	2
scaffold_8_1258999	scaffold_8_1258999	novel	cre-miR1153-5p.1		24	agggccauuguauaauugaucaug	aauauaaaaaauacuugaucacacauguuuuaauaaaauuuaauaucggauauuaaaauacucauuauuuuauaugauauugagggccauuguauaauugaucaugaacuaua	0	48	47	21	17	4	5
scaffold_1_54944	scaffold_1_54944	novel	cre-miR1162-3p		24	uguuguagcaguaccuguagacgu	agaggaguuguggcugggguuguuguagcaguaccuguagacguacugccuuuucauuugcuggaucgucuuggauuggugcgaauaggcuggcuaggaguuuguugugggggc	0	13	13	1	5	2	5
scaffold_9_1399530	scaffold_9_1399530	novel	cre-miR908.2		18	agacgcguuuggggcagc	auuacaauuaagucaauuaaagacgcguuuggggcagcuauaagucauuaagucaaaaugguaugcgcugccccaaaugcucuauaagucauuaagucaaaaaaacaa	0	6	6	1	2	2	1
scaffold_1_126346	scaffold_1_126346	novel	cre-miR908.3		20	ccuacgucgcucagauucgu	gacgaccuaaauacgcgacgggguauuguaaguagcagaguggccuugcugccacgauccacugagauuuagcccuacgucgcucagauucgucccuccccccucacucgcac	0	209216	208625	53901	58490	39343	56891
scaffold_3_550032	scaffold_3_550032	novel	cre-miR909.1		21	ugcuggucuuagaugauguuu	gagucaaucaccucggcaacuugugaucucaagacuguagaugaagugcagguucaacugaaaaaagcaguggacggaaaaagauucuugcuggucuuagaugauguuugg	0	252	202	62	85	20	35
scaffold_3_494326	scaffold_3_494326	novel	cre-miR909.1		24	cgcuggucugagacuuugaugagg	ugcaucaugaguauguggggaaguuucgggauuugagugaacgggauauggcaaggccaggggagcgcuggucugagacuuugaugaggagaucggaggaagcaguuuu	0	14	13	3	3	3	4
scaffold_5_993404	scaffold_5_993404	novel	cre-miR912		21	aggauugauucaaaugaaaca	gccaaugcgguuuugcagauguaaauggugggaugaggauugauucaaaugaaacaucugcugagauauuuucaucugaagauucuaagagucuauuccaagcuggaaaacc	0	2	1	1	0	0	0
scaffold_3_405285	scaffold_3_405285	novel	cre-miR912		24	aggauugauacaauugugauuaca	augagaguggugagaagauucauuacuuccauuuaccuuauguuuuucacugguaccaauuguacaaucuaggauugauacaauugugauuacauauaguguauauug	0	31	31	3	2	11	15
scaffold_1_147975	scaffold_1_147975	novel	csi-miR3951		20	gagauaaagaugagagaauu	caaaagaguaaugauaaagagagauaaagaugagagaauuuuacucucauucuacccaauccacuauuucuuucuauuuucgacacacuuucucucaucuuuuuuuuuuuu	0	712	710	192	251	109	158
scaffold_6_1101840	scaffold_6_1101840	novel	csi-miR397a		20	ucauugagugcagcguugau	ccagauugaaaaaaacaucauugagugcagcguugaugaauauuugucggugcuuugccaauauuucucuauacuagccaggauucuuucaccagcgcugcacucgaucauguuuuuuagcucugcugguucaggauuauccagauaauacgcaca	0	82	82	69	11	2	0
scaffold_2_326618	scaffold_2_326618	novel	csi-miR482b		22	ucuugcccaccccucccauucc	ucuggaaugggaggcuuggcaagaagcgaucuauuuuucuuguucaauaaaaaagauaaagaaaauuuuucuugcccaccccucccauuccuuggauuuccugcauuuccu	0	4345	4137	1291	1350	546	950
scaffold_2_326638	scaffold_2_326638	novel	csi-miR482c		22	uucccuagucccccuauuccua	gcuguaaaauuuuuggaauugggugcuagggaagguuuuguuugacuugucugucauaacuaaauuaauuuucccuagucccccuauuccuaugauuuucagcuucuaaucu	0	4775	4750	1320	1195	839	1396
scaffold_9_1435469	scaffold_9_1435469	novel	csi-miR857		24	auuugaaugaggcugagauucagg	gauuauuugaaugaggcugagauucagggagcacaaauugaugauaacucaaagauugacaugguguuugaaucucugcuagaaacauucaaggaguuuaaggucaauuaua	0	11	8	2	3	1	2
scaffold_3_470286	scaffold_3_470286	novel	ghr-miR156c		20	ugucagaagcuuagccaaau	cuuuacaucucacuuucaucuugugcagccuggcuauuaucugagacaaguagguccaaauucuuucucuugucagaagcuuagccaaauaucuguacgcauauauucuaa	0	3	1	0	0	0	1
scaffold_4_716422	scaffold_4_716422	novel	ghr-miR2948-5p		21	ugugggagguacccugagauu	gacgcauugugggagguacccugagauuuccccuuuagucugggagcucgaaguggccgaaaacuuuucugagguaccgucgaauccugagauccaaaagcaccacccacuacc	0	60	59	12	17	6	24
scaffold_4_754831	scaffold_4_754831	novel	ghr-miR2948-5p		23	agugggagugaggaguguggauu	uauuuuuuuuuagagugggagugaggaguguggauucauccuacuucaguauuuacuucaacuaauuaggaaaggauuagaaauuucacuucguaggccccacucauu	0	54	53	25	16	6	6
scaffold_3_348145	scaffold_3_348145	novel	ghr-miR2948-5p		22	ugugggaggggaaggcaagauu	uaaguggcuaggcacaagaauaugccccuugguagauggagaacacaauucaguaguugaaaugaauccuugugggaggggaaggcaagauucauguggcugucggcugcca	0	9	9	6	1	0	2
scaffold_13_1543928	scaffold_13_1543928	novel	ghr-miR7491		21	ugggaucugaaaauaacuucu	ccuuuuggcgaugaucauagagguugcagauuauuauuaacagcaagggaucguaaugucuuguuaaguaugggaucugaaaauaacuucuugauuggcauucuaaaugag	0	13	11	3	7	0	1
scaffold_3_473508	scaffold_3_473508	novel	ghr-miR7494		23	ugcuugugaggaugugaacaaug	ggugaaaauauugaaagcauugucaggacauaagcaucuagucaaauucugugaugcuugugaggaugugaacaauguguacauagucauggaguaugucauuucuuu	0	3	2	1	0	0	1
scaffold_7_1151387	scaffold_7_1151387	novel	ghr-miR7495a		24	guacuuuagccgugagggggacgu	uuacgugcacguaacuugcguccuccucacggcuacaguaccuagccccaccauggguacuuuagccgugagggggacguaaguuacgcgcacguaacuuaggcccuc	0	753	743	25	22	301	395
scaffold_3_368166	scaffold_3_368166	novel	ghr-miR7495a		24	auacuuuauuggacuauagucgug	aauuugaaugaguauaauguauacuuuauuggacuauagucguguaaaugauauuuuacuggauuguagucguguaaaugauauuguacuagacuguugucguguaauggaua	0	8	8	1	2	4	1
scaffold_2_278790	scaffold_2_278790	novel	gma-miR1510b-3p		24	aguuguuugauugucaaugagagu	augauuuaacaauucuugguuggcugauagacuuuuugcuaguaaaacuuuuaccaaaaaaauuuuaguuguuugauugucaaugagaguuuuuguuaaaaauuauaaaau	0	72	71	19	20	19	13
scaffold_2_199687	scaffold_2_199687	novel	gma-miR1516c		24	caugucugaucugauccgaauauu	uuugggcugcacuguaaauauagggcuaggaaaacaaaccgaccaugucugaucugauccgaauauuuuggguucggauugaaugcagauugugagucaaaucuagucggauug	0	3	2	2	0	0	0
scaffold_7_1234390	scaffold_7_1234390	novel	gma-miR1523a		24	uugggauauagaguuaucagugag	aaccuugggcgaacucaguugucguuaaaacucuuggacgaaacuugggauauagaguuaucagugagcguuugaagagacucuggaguucuacaauggguuucuccau	0	2	1	0	0	1	0
scaffold_3_603798	scaffold_3_603798	novel	gma-miR1523a		24	uugggauauagaguuaucagugag	aaccuugggcgaacucaguugucguuaaaacucuuggacgaaacuugggauauagaguuaucagugagcguuugaagagacucuggaguucuacaauggguuucuccau	0	2	1	0	0	1	0
scaffold_9_1535716	scaffold_9_1535716	novel	gma-miR171b-5p		22	ccggcgugaacugcguggcggu	gugggagaacgcaccgaagaucuuucaguucaaggacgccggcgugaacugcguggcgguggggagcucgccgagguucaagguuuacgagguugauuucgggugggggaagc	0	2	1	0	0	0	1
scaffold_3_411373	scaffold_3_411373	novel	gma-miR171h		21	uuugagacuuguggagccuuu	ucuaugcucgccuucacaugguccagcagauuuuggcgagcuuggcuuccugucucgccaucgaggaggauuugagacuuguggagccuuuacuugccuuagaaacuuuuu	0	2	1	0	0	0	1
scaffold_8_1339838	scaffold_8_1339838	novel	gma-miR319d		24	aggacugacccaugaacuaucaga	acuuuuuggggacaacuugcacaggacugacccaugaacuaucagaaauuggguaaaugauaccugcgucuaauagcuuaagggcuucaguucuaauaaguucuuucauauua	0	221	218	28	49	88	53
scaffold_3_359153	scaffold_3_359153	novel	gma-miR396b-3p		24	ucucaagacuuagugagagcucuc	uguuaagugucaugcaccuauuuauaggggaggccuugccuagaucuagaauguucuaugucuagaguguucucaagacuuagugagagcucucguaucuaaaaaugccuagaa	0	11	11	1	3	2	5
scaffold_7_1148646	scaffold_7_1148646	novel	gma-miR4360		21	uaguugacuccaucauucugg	uucuuuaauggagauaaaauuaguugacuccaucauucuggcaacugucuucuuaugagugguaaccaaaauauuauuuccacacugcccauuugcugagcaacguugg	0	240	239	50	66	59	64
scaffold_6_1078812	scaffold_6_1078812	novel	gma-miR4383		24	gauuggaucggaucggaucagaua	ggcuggcaaaaaugcauccaauaagauauuguaaacaauuugauccgaucugaacuugauauuuuuuagauuggaucggaucggaucagauauuuugcacaacccuag	0	7	3	1	2	0	0
scaffold_6_1096941	scaffold_6_1096941	novel	gma-miR4385		21	uaucgauggucuuuguaagag	cugugaccuacaacacccuuaucgauggucuuuguaagagcaggaggguggaagaugcugcucagcuuauggaccagaugauaauggaaggguuaaaaccugauaaauuu	0	78	77	5	6	27	39
scaffold_3_562372	scaffold_3_562372	novel	gma-miR4416c		22	uugggugaugagcgcucguugc	ucaggguugcuagaauuuugggcaacaggcugccgucacucaaacuucuagcaacguugcuucuagaacuuugggugaugagcgcucguugcccaaacuuccagcagcguug	0	4	3	0	0	2	1
scaffold_1_128355	scaffold_1_128355	novel	gma-miR482a-5p		24	agaauuugaauuggauaaaacucu	cgaaaaagaauuugaauuggauaaaacucuuuuacacaaugauuuuuauucugauuuaaacaaagaaaaaagacuuugguuuuucaaacacuuuuuaaaccaaagaaaagaaau	0	76	75	1	0	42	32
scaffold_6_1116525	scaffold_6_1116525	novel	gma-miR482c-5p		24	uuuugugggggcuugaaccgcugu	uagccccacaauauuuuugugggggcuugaaccgcuguccucacaagugugaggacagcagcucaaccacucauauuggaaauauuuauggugcaucuaaaugacuag	0	47	47	17	16	5	9
scaffold_6_1082399	scaffold_6_1082399	novel	gma-miR5677		24	uuuggucuuuaugaacaucacacu	uaacgaauaucaguagaaauuuuggucuuuaugaacaucacacugaggcgauuaaaucgcucgcauuugucauaaagagcaauaucaacuucaaugauguuaucuucaauaagu	0	47	47	17	7	10	13
scaffold_3_592691	scaffold_3_592691	novel	gma-miR5761a		19	uuuuguguuaguaauucga	auaguaucaccaaaauagugaguagugacauuaugguguuaauauuugaugacacuauuuuuguguuaguaauucgagucauuguauuauuaccaaaauaaugauacuau	0	2	1	0	1	0	0
scaffold_7_1207354	scaffold_7_1207354	novel	gma-miR5767		24	aggaggacgcaaguuacgugcacg	agggagggccuaaguuacgugcgcguaacuuacgucccccucacggcuaaaguacccaugguggggcuagguacuguagccgugaggaggacgcaaguuacgugcacguaacuu	0	139	78	32	32	5	9
scaffold_8_1343988	scaffold_8_1343988	novel	gma-miR5781		24	uugaaacugauugggcuugugagu	ugauuaggcacugguugacuugaaaacuugccuuucucaacaguuugaacugaagaagcaaguugucccaccaucuucucaagguuugaaacugauugggcuugugaguuaaag	0	34	31	10	11	8	2
scaffold_3_376088	scaffold_3_376088	novel	gma-miR5785		24	aaguguuguagcacguuugauacu	uuaacgguaguaaauggcaagguggacgcuagaacucuuuuguuaacuuagaguauacgagugauauaagcuaaaaguguuguagcacguuugauacuggugucauuuaagag	0	200	198	33	87	32	46
scaffold_4_644898	scaffold_4_644898	novel	gma-miR6299		24	auuuaaaacauguagcaucuuuga	uuucaugccacauuuaaaacauguagcaucuuugaaguugaaugggguuuuagguuuggcuuuaaacucuuucuuuuuagagaaacuauguuucuuauaaggccuuga	0	234	43	0	0	16	27
scaffold_1_39659	scaffold_1_39659	novel	hvu-miR5049e		23	uauuauuucuaagcugagggcau	uaaauaaauuggguugaauagcauuuuguuugacuugaaauuguauuauuucuaagcugagggcauauuucuuucaacuuggggagaacgugugauauuacuucuuuauuau	0	27	26	8	10	3	5
scaffold_5_758368	scaffold_5_758368	novel	hvu-miR6182		24	agaguguggaauagaaauuagaau	uauuuacuuacauugcaacaagaguguggaauagaaauuagaaucucauucauguauuuacuuuaucuuagauugagaaugaauuguuuuaaauuauaauuauacucucauuu	0	29	23	9	6	5	3
scaffold_4_701012	scaffold_4_701012	novel	hvu-miR6182		24	agagugugaaccgaacuugaacug	caaaaucgaucgagccuuaagagugugaaccgaacuugaacugaacugaacugaaauauuuugguuugguucaguucgguuccuaaauucgauucgguucggauuuuuca	0	5	3	0	0	2	1
scaffold_3_522076	scaffold_3_522076	novel	hvu-miR6203		24	ugacgauuugugaaagacuuuagc	aauccaagaguggccgagucccacaaguuuaacuaaugugagaagcuuucaugggcuugcuaguuuuuauugacgauuugugaaagacuuuagcacauuagccgcacugcuuac	0	9	9	0	7	0	2
scaffold_3_422562	scaffold_3_422562	novel	hvu-miR6204		19	uggagaauuguugaaaagu	cguugguaagucggcucaaauuuggacaaaucuucgcugggauggagaauuguugaaaaguugacaaaacaugaugacaaauuggccaaaguuggcaccaaaccuuga	0	25	24	6	10	6	2
scaffold_2_256380	scaffold_2_256380	novel	hvu-miR6205		23	uggauguuggguuauuagauagu	gccuaggaaggcuuauucagaugagguaacuagguuggauguuggguuauuagauagucucauuacggggcgaccuauuaaccuuggauauguuauugcgcgggcacaugc	0	2	1	0	1	0	0
scaffold_3_480576	scaffold_3_480576	novel	lja-miR7528		24	ucgaaaugugaguagaauagacgu	ugaagacagucuucucccuuucgaaaugugaguagaauagacgucccucgaaaugugaguggaguagcagucuucuccuuuucgaaaaguaaguggaguagacaucccucgaa	0	326	325	38	98	106	83
scaffold_5_763497	scaffold_5_763497	novel	lja-miR7528		24	ucgaaaugugagugaaguagacgu	ccccacaaugcauugugaaaauuuaauuuccuuccucaauuugaaugaagacagucuucuuucuuuucgaaaugugagugaaguagacguuccucaaauauuagagaugauaaa	0	158	157	42	66	27	22
scaffold_9_1467464	scaffold_9_1467464	novel	lja-miR7528		24	ucgaaaugugagugaaguagacgu	gaaccucacaaugcauuguggggguuuaauuucuuucucaauuugagugaaaguaauuuuaucccuuucgaaaugugagugaaguagacguaagguaaaaauuuggacaccacu	0	143	143	39	56	24	24
scaffold_5_794110	scaffold_5_794110	novel	lja-miR7531		24	cguguuuucggaugguaucaugaa	ccucuuuaaggccgugagugccguguuuucggaugguaucaugaaaaacuguuuucaauaugauuuuuggauugggcacuugauggauaaguguauauuggcuggaaacc	0	20	20	0	0	12	8
scaffold_9_1489030	scaffold_9_1489030	novel	lja-miR7534		18	acaacuugguuucugaag	gaagauaauuuucaugucauggcaacccuuauaaguuuacuugauucuuuugaaaccuuacuguuugaagacaacuugguuucugaagagcuugaggaacuucuuuca	0	2	1	1	0	0	0
scaffold_2_217057	scaffold_2_217057	novel	mdm-miR171o		20	ggggauguagcucagauggu	gccacgaacacagcguuccaugcaacauuuugaauaaacuauuugaaaaucuuuaguuaaauccuuacuuguaacuggggauguagcucagaugguagagcgcucgcu	0	32620	32620	8899	8945	7749	7027
scaffold_7_1238283	scaffold_7_1238283	novel	mdm-miR171o		18	ggggauguagcucaguua	ggugagggugaggguaauggggauguagcucaguuacuguacaaaaagagauaaaucuucuuugauuuaguauauugagaacauuuguuaguucgccaucaacuagau	0	1243	1243	315	335	268	325
scaffold_3_433564	scaffold_3_433564	novel	mdm-miR171o		18	ugggauguagcucaguug	aaggugagggugaggguaaaugggauguagcucaguugcuguacaaaaagagaucaaucuucuuugauuuagaauauugggaacauuuguuaguucgccaucaacuag	0	649	649	185	173	146	145
scaffold_2_175435	scaffold_2_175435	novel	mdm-miR171o		20	ggggauguaucucagauggu	agggguuugaugagaauugccgcuugauaauucuucccuugcuuucaucugaucaauuugccauacaaacggggauguaucucagaugguagagcgcucgcuuagcau	0	496	496	114	158	119	105
scaffold_7_1159894	scaffold_7_1159894	novel	mdm-miR171o		24	agggauguauguuacaauuauugu	uuacaauaauuguaacguacaucccuuaugugaaccacacaaaauuguaugauccacaauuugugugguucacauuagggauguauguuacaauuauuguaacuuagcauuug	0	71	67	23	18	14	12
scaffold_5_797203	scaffold_5_797203	novel	mdm-miR171o		24	agggauguauguuacaauuauugu	aguuacaauaauuguaacauauaucccucauguaaaccacacaaauuguuaauucuauaauuuuguguaguucacauaagggauguauguuacaauuauuguaacuuagaggc	0	69	69	25	17	15	12
scaffold_9_1456064	scaffold_9_1456064	novel	mtr-miR168a		21	augcuuggccagagaaccaga	caaaggucucuccaacaauaauuuuuguggaugagguugacagcaugcuuggccagagaaccagaguuggggagcacgaggcuaugcggaagauuaagaaugaauucaugacgc	0	3	2	0	0	1	1
scaffold_2_295662	scaffold_2_295662	novel	mtr-miR2089-3p		23	uggauugggaguaaauaguuuca	ggaguagauuguuugcuuauacuggaauggaagcaggaauggggauuaaaauccaauuuauguguuuauuuuguuuuggauugggaguaaauaguuucaaauuauaauuuuac	0	61	59	15	24	9	11
scaffold_9_1518284	scaffold_9_1518284	novel	mtr-miR2089-3p		24	uggauuggauauggauuuacuucu	uagaaaucugauccauaaaaauccaauccuuggauuguuggauuggauugaaaauuugauaauccguaaucaguggauuggauauggauuuacuucuguaaaucggcaaaaa	0	44	38	9	15	4	10
scaffold_5_925043	scaffold_5_925043	novel	mtr-miR2089-3p		24	uggauuggauauggauuuacuucu	ugguagggguguucaaaauccaauccgauccacucaauccgaucauuugauugguggauuggauauggauuuacuucuuuaaauccgcagaaauccgugaaucugcaa	0	32	31	6	17	4	4
scaffold_6_1078324	scaffold_6_1078324	novel	mtr-miR2089-3p		24	uggauuggauuuugcggauuggau	aauugcguucaaaaucagucguuucaccaaauuuugccucucauaaauguuagggguguucguggauuggauuuugcggauuggauaucaauccguauccgauccacgauu	0	7	7	2	1	2	2
scaffold_3_583479	scaffold_3_583479	novel	mtr-miR2111l		21	uuccuuggauugucuugcauc	gaguacacauuugcaucaauuccuuggauugucuugcaucagccgauucuagacauccuccaaaagcucuaauuuuuaagugcacuugcaauuguuuuaauugcaagugg	0	182	181	0	0	76	105
scaffold_5_807014	scaffold_5_807014	novel	mtr-miR2585a		24	aaggauuaaucugauaccuccaag	gcuuuucucccgugaagaguaaggauuaaucugauaccuccaagauggaggugaguguagccuucucuuuuccaguuggaaagcaacucggagggaaucuccagagugaca	0	9	9	5	4	0	0
scaffold_5_827300	scaffold_5_827300	novel	mtr-miR2587a		24	augaccguuguguauaagaaccgu	uuauuuuuaacuacacauauaaugaccguuguguauaagaaccgucauuaaaaaugguaaguuuuaaucacgguuuuuauaaacgaaccgucauuaaaauuaaguguagauuuu	0	14	14	2	8	3	1
scaffold_3_426432	scaffold_3_426432	novel	mtr-miR2590g		21	caaugagagcuggccaugugg	accaucggagagggacagcccacgcggccaucucucauugagagagcuguggggucaauagcacaguucucucaaugagagcuggccaugugggcagucauucuccauaag	0	21	15	5	6	3	1
scaffold_1_75273	scaffold_1_75273	novel	mtr-miR2590g		18	gaaugagaacuuggaagg	aaaaccagaacucgcuagcaaggaaugagaacuuggaaggaaaauuggcugagacagaaucaguggagguuccugcuaaagcucaaccuuccaaaagcaacacagcucca	0	13	13	2	2	2	7
scaffold_8_1248841	scaffold_8_1248841	novel	mtr-miR2592ap		19	aggcugguaaugaaggaca	aaauauggauuauuagaggauuuuccauauaauuguaaugcauguacuagcucagaauaaacauuuugauaggcugguaaugaaggacaauucugugucauaugagacaaguu	0	5	4	0	4	0	0
scaffold_3_448580	scaffold_3_448580	novel	mtr-miR2608		24	uuuguacaugucuaggaaaguucu	auuguucacgagaaacggugagagcgauccaagaauuuuguagugcaaagaagggaauaguggugugaguggaguaacugugugguuuuuguacaugucuaggaaaguucuguc	0	44	25	6	8	5	6
scaffold_3_411355	scaffold_3_411355	novel	mtr-miR2616		21	cuuggguuguugaguucacuu	aagauuuccauccuggggauggaggugguuuaaauucgaaaauugugaaaauugcacaucuuugccggcgcuuggguuguugaguucacuuaaacaucuuguuguuaaagg	0	15	15	7	6	0	2
scaffold_2_169142	scaffold_2_169142	novel	mtr-miR2617a		23	uguaguguaggacuagugggggc	accaugcaugauuuuagacagaggcagauguaguguaggacuagugggggcucaagcucccacugaaaaaaaaaaacucauuuuuguuuaaaagaaaaauuaauaaauuuuuaa	0	14	14	1	3	6	4
scaffold_6_1029357	scaffold_6_1029357	novel	mtr-miR2622		21	uuugugugguuguuguugagu	auaacauaacaaauaaaggcaaauguuauguuacaauuaauguaacauacacauucaacaauaaccacauaaauugugugggccuauuauuugugugguuguuguugagugugu	0	123	123	57	29	17	20
scaffold_4_676113	scaffold_4_676113	novel	mtr-miR2622		21	uuugugugguuguuguugagu	agucgauuaucguaaggcaaauacuauguuacaauuaauguaacauauacauucaacaacaaucauauaaauuaugugggucuauuauuugugugguuguuguugaguguguau	0	149	149	66	40	19	24
scaffold_2_333920	scaffold_2_333920	novel	mtr-miR2622		23	guugugugauugguguauucucc	uuguguugugugauugguguauucuccauuaaauuuuucuguuaauuuguugcuugacaaauuacuuggagugaucuuggaggaagcucaauuuccuaacaaaaacaggccag	0	107	102	20	42	24	16
scaffold_8_1300363	scaffold_8_1300363	novel	mtr-miR2622		24	uuugugugugugauugagauucgu	gcaugaagccauaaaccucaaccacacacgcaaaauaauauauaauaaauuuuuuauuauuuaucauuuugugugugugauugagauucguacucuaacguaaguaaauuc	0	17	17	6	6	2	3
scaffold_7_1137471	scaffold_7_1137471	novel	mtr-miR2622		24	uuugugugguucacaugagggaug	uacuauuuucucaagugaaaugcuaaguuacaauaauuguaacauacauuuuuuauguaaaccacauaaauuauggguuuuauaauuuugugugguucacaugagggauguau	0	85	85	11	35	22	17
scaffold_5_968392	scaffold_5_968392	novel	mtr-miR2622		24	uuugugugguucacaugagggaug	aguuaauucauuggcaaaugcuaaguuacaauaauuguaacauacauucuuuaugugaaccacacaaauuauggguccuacaauuuugugugguucacaugagggauguau	0	86	85	11	35	22	17
scaffold_8_1282588	scaffold_8_1282588	novel	mtr-miR2622		24	auugugugaugguuaggaggcgug	uauauauauauauauauugaauugugugaugguuaggaggcgugauggccuccugaccaucaccaacauacuuuuguucuuuuuuauuuuuuuauuuuuuauuuuuuuauuauu	0	13	9	4	2	2	1
scaffold_9_1408478	scaffold_9_1408478	novel	mtr-miR2622		24	auugugugaugguuaggaggcgug	auauuauauauauauauugaauugugugaugguuaggaggcgugauggccuccugaccaucaccaacauguuuuuguucuuuucuucuuuuuuuauuuauuuuuuuauuuuuua	0	13	9	4	2	2	1
scaffold_6_1010460	scaffold_6_1010460	novel	mtr-miR2622		24	auugugugaugguuaggaggcgug	uauauauaucuauauauugaauugugugaugguuaggaggcgugauggccuccugaccaacaccaacauguuuuuguucuuuuuauuauuuuauuuuauuuuauuuauuauuua	0	10	9	4	2	2	1
scaffold_3_372821	scaffold_3_372821	novel	mtr-miR2630a		24	ggguuuugggucggaucuggacgg	uuuucucuuuuucuuuuuucuuuccucuuggucagcucccauuccugcaacuuucgacggcgaucgcgguggguuuugggucggaucuggacggcgugguggcgauagcuucug	0	21	21	14	7	0	0
scaffold_9_1446629	scaffold_9_1446629	novel	mtr-miR2635		24	auuauuguugugaguguguguaug	gggucaccuccguuaaguuaaguguaacauacacacacucacaguaacaauaauaaauuucaucauuaguauuauuguugugaguguguguauguuaaacucaauauaacaua	0	8	8	3	2	1	2
scaffold_5_814576	scaffold_5_814576	novel	mtr-miR2638a		19	cugauuaaaacggaugagc	gcucaguucuugauaagcugcuuaucggucuaaccagaauuaggguucugauuaaaacggaugagcaaaucuugacuuccagugaaguccccauuauagaacuauugcgga	0	3	1	1	0	0	0
scaffold_3_408195	scaffold_3_408195	novel	mtr-miR2645		21	auucuagagaauucuaccaug	uaggggaggcuugacaagcucuagagauucuagagaauucuaccaugugccuagaauucuagauauuuacaugugcuggaaauauauggaguauucuagaauauuuacaagcuc	0	61	46	2	2	25	17
scaffold_1_35022	scaffold_1_35022	novel	mtr-miR2650		24	aacuuaaagugggcuugggcuugg	uuuggcccaaacgcucaugauaaacuuaaagugggcuugggcuugggucugggcuugaaaaagcauggcccaagcccgcuuuuugucauuccuagauuacuauaauuggauaaa	0	14	14	1	10	1	2
scaffold_2_243721	scaffold_2_243721	novel	mtr-miR2655a		22	uguuuaggaccgcugcugccaa	gaaaagcuuaaguccuguuuaggaccgcugcugccaaaccuacauuauaggagagauucucuccuaaaauacagguuuggggcagcuguccuaaacgggccuauagucu	0	32	31	5	9	8	9
scaffold_5_955753	scaffold_5_955753	novel	mtr-miR2671j		24	uuaaaaguuauauuugaugacggu	uuuguuauaacaaccgucauuaaaaguuauauuugaugacgguuuucuaaauaaccgucauuaaaugucauuuuuuaaugacgguuuaaguauuaaaccaucauuaaaaauca	0	5	5	4	0	1	0
scaffold_3_571990	scaffold_3_571990	novel	mtr-miR2671j		24	uuaaaaguuauauuugaugacggu	ugacgguuuuuaaaauaaaccgucauuaaauauuaacuuuuaaugacgguuuuguuauaacaaccgucauuaaaaguuauauuugaugacgguuuucuaaauaaccgucauua	0	6	5	4	0	1	0
scaffold_5_955644	scaffold_5_955644	novel	mtr-miR2671j		24	uuaaaaguuauauuugaugacggu	ugacgguuuuuaaaauaaaccgucauuaaauauuaacuuuuaaugacgguuuuguuauaacaaccgucauuaaaaguuauauuugaugacgguuuucuaaauaaccgucauua	0	6	5	4	0	1	0
scaffold_5_955754	scaffold_5_955754	novel	mtr-miR2671j		24	uuaaaaguuauauuugaugacggu	ugacgguuuuuaaaauaaaccgucauuaaauauuaacuuuuaaugacgguuuuguuauaacaaccgucauuaaaaguuauauuugaugacgguuuucuaaauaaccgucauua	0	6	5	4	0	1	0
scaffold_7_1167992	scaffold_7_1167992	novel	mtr-miR2671j		24	uuaaaaguuauauuugaugacggu	gguuuuuaaaauaaaccgucauuaaauauuaacuuuuaaugacgguuuuguuauaacaaccgucauuaaaaguuauauuugaugacgguuuucuaaauaaccgucauuaaauauc	0	6	5	4	0	1	0
scaffold_3_571989	scaffold_3_571989	novel	mtr-miR2671j		24	uuaaaaguuauauuugaugacggu	uuuguuauaacaaccgucauuaaaaguuauauuugaugacgguuuucuaaauaaccgucauuaaaugucacuuuuuaaugacgguuuaauaccaaaaccgucauuaaaaacca	0	5	5	4	0	1	0
scaffold_5_783295	scaffold_5_783295	novel	mtr-miR2673a		24	ucucuucccuguaguagagaucug	uauaccucagaugcaugucugcugcuucaucuucuucgucauggagcuugagauuccuaaucucuucccuguaguagagaucugaaguauugcagaauuauggggaaac	0	9	9	0	0	3	6
scaffold_5_842170	scaffold_5_842170	novel	mtr-miR2677		19	uuuauugaaggauuagugg	aacccucaacuaggggcggauuuauugaaggauuaguggggacucaaguccucacuggaaaaaaaaaaaaucuuuuaaaggccaguuugguaaugcugcagcuuuuaaa	0	3	2	0	0	0	2
scaffold_3_475644	scaffold_3_475644	novel	mtr-miR4414a-3p		24	auccaacggcuagaugcaacugug	ucuaaaugcauccaacggcuagaugcaacuguggcauggugccacaguugcaccguagucugauccguccaccaguaccaauuuuuccaaaacaauagucucucucccgau	0	373	365	115	136	43	71
scaffold_7_1160900	scaffold_7_1160900	novel	mtr-miR4414a-3p		24	auccaacggcuagaugcaacugug	ggaaccuuaggugcaacuguggcaccgugccacaauugcaucuuaaccguuggaugccuguggaccucaacacucuaacugcauccaacggcuagaugcaacuguggcac	0	372	372	121	131	48	72
scaffold_6_1121123	scaffold_6_1121123	novel	mtr-miR4414a-3p		24	auccaacggcuagaugcaacugug	gugguaccgugccauaauuguaucuaaccguuggaugcaguuagauuagugggguccacuaacauccaacggcuagaugcaacuguggcauggugccacaguugcacc	0	393	365	115	136	43	71
scaffold_3_474833	scaffold_3_474833	novel	mtr-miR4414a-3p		24	auccaacgguuguagaagaaucau	uuaagagaggagauuguuaucuuacauuaucauauaagauacacaauuuuuucauagucguuugaucaaaauccaacgguuguagaagaaucauguguguuauaugaucacgua	0	47	47	15	26	2	4
scaffold_5_790919	scaffold_5_790919	novel	mtr-miR4414a-3p		24	auccaacggcuggaugcaacggug	augguacaauagugguaccgugccacuguugcauccaauguuggaucccaauggauccgucuauccaagugaauccaacggcuggaugcaacggugguuccguaccaccguugc	0	46	45	20	13	6	6
scaffold_8_1239432	scaffold_8_1239432	novel	mtr-miR4414a-3p		24	auccaacggcuggaugcaacggug	gugguaccauacuaccguuguaucuagcuguuggauucauugggauugauggauucauugagauccaacggcuggaugcaacgguggcauaguacuaccguugcacuauaguuu	0	42	41	18	10	6	7
scaffold_6_1105435	scaffold_6_1105435	novel	mtr-miR4414a-3p		24	auccaacggcuagguacaacggug	aaugaaugaauucauuagaauccaacggcuagguacaacggugguaugguaccauuguugcaccauaguuuucuccuaguaauucacaguuuaauaauuugaauuuuuuauuu	0	9	8	2	1	3	2
scaffold_8_1265229	scaffold_8_1265229	novel	mtr-miR5204		24	acuggaagacugacuauucucacc	agaaagucguugaguuggugagagugguuagauuuuaauuauuucuuguaaguuucaauuucuuuuaagaaggugcuacuggaagacugacuauucucacccaaacgcacuuag	0	9	8	4	1	1	2
scaffold_4_646155	scaffold_4_646155	novel	mtr-miR5210		24	gaaaugugaguggaguggacguuu	uggaguggacgucuaucgaauauuacagaggguguaaaauuaugaguuguaaaggcaguuuucucccuuuugaaaugugaguggaguggacguuucucaaauauuaaaaagug	0	26	26	10	11	2	3
scaffold_2_332388	scaffold_2_332388	novel	mtr-miR5213-5p		24	cacgugugcugagaguagcugcuc	gcugcgacuaagcaagcugagcaucaauccucggcagcugaucaaccgacgugucaacccucaaguaagccacgugugcugagaguagcugcucguacaacggaugcgaauaau	0	10	10	6	4	0	0
scaffold_6_994704	scaffold_6_994704	novel	mtr-miR5252		21	ggagagcuggaugacacugcu	uuuuucauagaucucgacuucaguuucauagagaugaaucccuuuacacugguuaauggggagccauacccgcuggauaugaggggagagcuggaugacacugcugcc	0	2	1	0	1	0	0
scaffold_2_253491	scaffold_2_253491	novel	mtr-miR5259		22	gaaggggucuuagcacuuugga	ugaaggggucuuagcacuuuggaaaggugcagguccuacuguugugagagcuauggcauugaacaugggcaugcuugccuccuacgaucaaaguguugaguuuuucagagau	0	11	2	0	0	0	2
scaffold_4_645368	scaffold_4_645368	novel	mtr-miR5263		21	gacuaaaguggauucucuuuu	uacucuacuucagcugucucugaggauccgauguaguagcuauugacuaaaguggauucucuuuucgagaagcagagcaaacuucaaucccagcuugaggccuuucaaauucag	0	76	75	0	0	43	32
scaffold_5_976909	scaffold_5_976909	novel	mtr-miR5274b-5p		24	auaugacgugagauugauugagug	guaagcgcuuuaauugcauaugacgugagauugauugagugagaugggccuauuuuauagauucaccauuaucacuuggcagugucgcucaucccgauguuaguaacguuu	0	11	11	3	7	0	1
scaffold_2_228539	scaffold_2_228539	novel	mtr-miR5299		21	uucauuggaagcuuggagacu	uuuuaaguaauuugauuugcacuuugugcagccaacuuaccaaguuauucagccaaucaauggugauccauucauuggaagcuuggagacuccaauuacaucaaguccauu	0	14	12	2	3	1	6
scaffold_5_886813	scaffold_5_886813	novel	mtr-miR5555-5p		20	caagaguaguuuucccgaug	ugauuacaagcuaguugugcaagaguaguuuucccgaugccucccauaccaacaauugagaugauaugaaggccuuuuuguugcucacugcucucacacaacagcaugc	0	25	25	6	14	3	2
scaffold_5_786467	scaffold_5_786467	novel	mtr-miR5559-5p		24	uacuuggugaaagaugaggagugu	aacaagaaagcuuguggucaaaucagaucuuguuugaccagggcggugaaguacuuggugaaagaugaggaguguguggugacuuuguggcguacauuaaaggagaaguaccug	0	52	51	29	10	5	7
scaffold_5_786468	scaffold_5_786468	novel	mtr-miR5559-5p		24	uacuuggugaaagaugaggagugu	guacuuggugaaagaugaggaguguguggugacuuuguggcguacauuaaaggagaaguaccugcugaaaaguccuaaaaauugucuucauacaaugagccaaguauauggcuu	0	53	51	29	10	5	7
scaffold_4_755526	scaffold_4_755526	novel	mtr-miR5562-3p		18	guguggaguguggauucc	aguguggaguguggauuccuacuccgugggucccaccuaauuuuggugggagugggaaucccacucccccucuucccuuuuuacccuuauaauuaaaauaaauaaauaaua	0	19	19	6	8	2	3
scaffold_9_1535304	scaffold_9_1535304	novel	mtr-miR5757		20	gagagauuguaaguuuugag	cuaugagagauuguaaguuuugaguacccuucaacaauuucacuguuuuauuucuaauccaggaugucauucgauugagcuuuuucucucaaccugauggcccuauuaugggc	0	2	1	0	0	1	0
scaffold_4_673847	scaffold_4_673847	novel	mtr-miR5758		24	aaaguuggcugcaucuagaagugu	aaggcaaagcaccagaggagaguagcuacggcucugcaauauugacgauggaaucaaaguucauccucgcgugucaaaguuggcugcaucuagaaguguucggcauggcugcau	0	53	53	15	27	5	6
scaffold_5_867558	scaffold_5_867558	novel	mtr-miR7699-5p		23	auuuaauguaacuuacaccacuc	uaaggcaaauacuaaguuauauuuaauguaacuuacaccacucaaacauauuaugcagguuccacacagguauuacuguucuugugagugguguaagugacauuaaauguaac	0	18	18	5	13	0	0
scaffold_6_1102147	scaffold_6_1102147	novel	mtr-miR7699-5p		24	auuuaauguauguuacaaccacuc	aacuuacauuuaauguauguuacaaccacucacaugaacagugaguggugugggguucacucacuguucaugugaguggaguaacauacauuaaauauauauuaggguuugcc	0	20	12	2	5	3	2
scaffold_3_482768	scaffold_3_482768	novel	mtr-miR7699-5p		24	auuuaaugauaauuuacgccacuc	aaauguuaaguuacauuuaaugauaauuuacgccacucacacacauuauacgagucccacacuauucuugugguguaaguuacagcugaauguaauuuaaguacucccuuauua	0	4	1	0	1	0	0
scaffold_5_926792	scaffold_5_926792	novel	mtr-miR7700-5p		19	uuggagugaagggagcucc	aagcaucaacugucucaaguaaagguuguggggaagauguuccccagcuaccuaaaucaguuucuguauauuggagugaagggagcuccaacuucacagcccccaaauu	0	168	168	36	73	22	37
scaffold_3_614559	scaffold_3_614559	novel	mtr-miR7700-5p		19	uuggagugaagggagcucc	acuguggcgcagucuaaggguuugcaugaacugggagacgaggcuaccuugaucuuuuugguauuggagugaagggagcuccauucauggacaucucauuauucuaacugg	0	170	170	38	73	22	37
scaffold_3_420344	scaffold_3_420344	novel	mtr-miR7700-5p		24	uuggagugacuauuuuuauugggu	uaauuggagugacuauuuuuauuggguuuauuuucuuugugagagugucacuauuucuagugagauuuugggguuuaacaugucauuuuugaaaguagcugccacaaagucuac	0	56	56	18	23	7	8
scaffold_3_420343	scaffold_3_420343	novel	mtr-miR7700-5p		24	uuggagugacuauuuuuauugggu	uggugagagcaugugauaucacuucuuuauuauuuucucucaaauaccauuaauuggagugacuauuuuuauuggguuuauuuucuuugugagagugucacuauuucuagugag	0	56	56	18	23	7	8
scaffold_8_1272406	scaffold_8_1272406	novel	mtr-miR7700-5p		24	uuggagugacuauuuuuauugggu	ucauuggagugacuauuuuuauuggguuuauuuucuuugugagagugucacuauuuccagugagauuuugggguuuaacauaucauuuuuuaaaguagcuauaacaaacucuac	0	63	63	21	26	8	8
scaffold_7_1190894	scaffold_7_1190894	novel	osa-miR1850.2		19	cuguguguggauguacguu	uacguuuaacguaauguacgccacauacaguaacaauuaugggccucaccacgagaacugugcuguguguggauguacguuacguuaaauguaacauagcgggauccuaau	0	74	73	30	21	7	15
scaffold_3_459888	scaffold_3_459888	novel	osa-miR1850.3		23	uuguuuagauugauugaaccagc	aaucuacauugauucaggcauuguuuagauugauugaaccagcuugugggaggaucauuauagacaacauugauauuucaacaauuggccuccacgaucuacguagccgucuu	0	2	1	1	0	0	0
scaffold_1_107183	scaffold_1_107183	novel	osa-miR1854-3p		24	accaauuuggggagacagaacaug	gaaaugacuacaauauccaaaccaauuuggggagacagaacaugucucgcgagcgacaaaugcuugucucccuaaauuacagaauguuuauuuuuguaauuucgagcgacaaau	0	9	9	3	4	1	1
scaffold_5_974269	scaffold_5_974269	novel	osa-miR1854-3p		24	accaauuuggggagacagaacaug	gaaauaacuaaaauauccaaaccaauuuggggagacagaacaugucucgugagcgacaagugcuugucucccuaaauuacauaaugcuuauuucuguaauuucgagcgacgaau	0	9	9	3	4	1	1
scaffold_3_455657	scaffold_3_455657	novel	osa-miR1874-3p		22	cauggaugcuggaacggguuuc	augcaaggcugcgucagcauguagacaaagguaaugaagauggguuauauaucagcuguguagccucugcauccaaucucugggcuuuaaucauggaugcuggaacggguuucac	0	6	2	0	0	0	2
scaffold_4_669168	scaffold_4_669168	novel	osa-miR1882e-3p		21	uaaaugauaguaugauacccu	ucuaaaggcaaagcuaacaguaaaugauaguaugauacccuauaauuuugauggaguauucuuuguggucaaaauuauaggguaucauacuaucaguuaccguuagcuuu	0	12	12	8	3	1	0
scaffold_8_1277691	scaffold_8_1277691	novel	osa-miR2094-3p		24	aagagcugaugaucguggacgaau	agcgggugaagguugguuucgguuuucggcgauccagcuggggguuggcagcgugaguggguugaaaagaaagagcugaugaucguggacgaauggguggugguggaggcugug	0	9	8	2	2	1	3
scaffold_6_1085236	scaffold_6_1085236	novel	osa-miR2094-3p		24	aagagcugaugaucguggacgaau	cggguggagguugguuucgguuuucggcgauccagcuggggguuggcagcgugaguggguugaaaagaaagagcugaugaucguggacgaauggguggugguggaggcuguga	0	9	8	2	2	1	3
scaffold_1_15073	scaffold_1_15073	novel	osa-miR2094-3p		24	aagagcugaugaucguggacgaau	agcggguggagguugguuucgguuuucggcgauccggcuggggguuggcagcgugaguggguugaaaagaaagagcugaugaucguggacgaauggguggugguggaggcugug	0	9	8	2	2	1	3
scaffold_5_822722	scaffold_5_822722	novel	osa-miR2118e		24	gucccaaucgucuuucucgagcgu	gaccaucccguucaguucccgucccaaucgucuuucucgagcguagguccugaauuacacaagauugggaggagaagauaaaugaguauugugaauuuugggaaagcuugcuu	0	2	1	1	0	0	0
scaffold_6_1028028	scaffold_6_1028028	novel	osa-miR2871a-3p		24	aauuuuagaguggggagugggauu	gaaucucacucugugagucucaucuaauuuuagaguggggagugggauucccacucccauggggggaguugagagcgggaauccacucccuccucuuuucuuuuuagccuuaua	0	9	9	1	5	1	2
scaffold_1_10715	scaffold_1_10715	novel	osa-miR2871a-3p		24	aauuuuagaguggggagugggauu	agugggagugaaaauuuauggguccuacuuaauuuuagaguggggagugggauucccacucccauggggagguaggagugagaauccacuccccucucuuuccauuuu	0	10	9	1	5	1	2
scaffold_3_381904	scaffold_3_381904	novel	osa-miR2873a		24	aaguuugggggugugauaacucua	uguuaguauguugucauuauuugaggacaaguaacaauuuaaguuugggggugugauaacucuaugaaauaagaguuauuacgacaauucuagacuuaaauuaagaccacuuag	0	9	9	4	3	0	2
scaffold_3_555940	scaffold_3_555940	novel	osa-miR319a-3p		21	acuggaugcaacuguggcacg	cauucagccauuggaugcacuugguuugauaggguucacuggcauucaaccacuggaugcaacuguggcacgauaccacaguugcaucacggguuuccccuauuuacaa	0	270	269	103	120	16	30
scaffold_5_795496	scaffold_5_795496	novel	osa-miR319a-5p		21	agcugccgacucauucauuca	augaggcaaggguuuggauuagcugccgacucauucauucaaacacaguagaaagaggagcauuuugguuauccuauugugaaugugugaaugaagcgggagauaauauu	0	29	26	5	7	1	13
scaffold_4_627882	scaffold_4_627882	novel	osa-miR319a-5p		21	agcugccgacucauucauuca	ugggaaaaaggggacgaacuagcugccgacucauucauucaagcacucaguagacgugcuuuuuuugucgcuacugugauugugugaaugaugcgggagauaauuucccuc	0	32	26	5	7	1	13
scaffold_4_627881	scaffold_4_627881	novel	osa-miR319a-5p		21	agcugccgacucauucauuca	ugugugaugaagaaauggugugagggagcuuccuucagcccacucauggaugggaaaaaggggacgaacuagcugccgacucauucauucaagcacucaguagacgugcuu	0	27	26	5	7	1	13
scaffold_4_728251	scaffold_4_728251	novel	osa-miR390-3p		24	ggcuaucuauuuagggacugugug	uaagauugcuuggguuggauggcuaucuauuuagggacugugugugcugauaguguauccuuaacuuugauuagaccauuuugaaugaggcaaucgugcuaagaagcaccugau	0	9	8	3	3	0	2
scaffold_5_822885	scaffold_5_822885	novel	osa-miR3981-3p		24	gguauuagauugugaauuugaguu	uugacugguguagugaaggugaaagaagcuauggcacugguauuagauugugaauuugaguucguuagagccauuggaucuagcucuaauaccaaguuaaagaagcuu	0	2	1	0	0	1	0
scaffold_2_248559	scaffold_2_248559	novel	osa-miR408-5p		21	uagggauggcaauggggaggg	ccgcaucaacauuacacuugugccacccuucaugaggccuuuuccauuauguccuauuugcaacgcguuaaauguagggauggcaauggggaggggaggggaggggaccaa	0	9	9	4	1	2	2
scaffold_9_1418033	scaffold_9_1418033	novel	osa-miR408-5p		21	aagggauggucccucuggaga	guggcugcugggcuugaagcugcuagagaggagcuuuccgaacuugccaucaaaguuuccaaugauugucaagggauggucccucuggagaacauaaaaaugccauccaua	0	3	2	0	0	0	2
scaffold_9_1503684	scaffold_9_1503684	novel	osa-miR417		24	uaauguaggucggguaucucgagu	uuuauaguauaggucgguuaccucagguaucgaguuuauaguguaaguuggguaucucggguacugaguuuauaauguaggucggguaucucgaguaccgaguuuauagug	0	15	15	2	6	2	5
scaffold_2_327173	scaffold_2_327173	novel	osa-miR417		24	uaauguaggucggguaucucgagu	guaucucaagcacugaguuuauaguguaggucggguaccucggguauugaguuuauaguguaggucggguaucucagguaccgcguuuauaauguaggucggguaucucgagua	0	23	14	2	6	2	4
scaffold_6_1008929	scaffold_6_1008929	novel	osa-miR5079a		20	uuuggaucggaugaaaauuu	uuagauucauccgaauccaauuagauuuuagauaauucggauuguaaaaaaauuuauccgaauucaaucuaacuuuaaauccgaucugaauaauuuggaucggaugaaaauuuc	0	6	1	0	0	0	1
scaffold_1_50447	scaffold_1_50447	novel	osa-miR5082		19	ugcgaugaugauucugaug	cugcuuuacuguuacuguuguuguuaaccuugaggauuugcguuggcgaucagaguugaauuuaguuugaugcgaugaugauucugaugacagcaaauaaguguuaauu	0	6	5	2	1	1	1
scaffold_5_979823	scaffold_5_979823	novel	osa-miR5145		18	uccuguuucuccuguaga	aaugccaaggcccaguucaaucauggggcaaaaucugaagcagaagaagaggagguugaagauccuguuucuccuguagaaaaugaugguucaagcaaaagacccagccca	0	44	44	5	6	13	20
scaffold_3_564882	scaffold_3_564882	novel	osa-miR5152-5p		24	cuagggauggcaaugggguggggu	gagcagcuccaacguagagcagccuccggaacuagggauggcaaugggguggggugaggguggggaggccuaccccauuccccaucccguuagaaauuuuugccuccauu	0	15	7	2	2	1	2
scaffold_5_788031	scaffold_5_788031	novel	osa-miR5156		24	ugccuguaugauuggagauaugug	gcaauugagcuaugucuuuagcuccccgaauggguuuuuuuuuuauauguucauagucacacgguaucuuugccuguaugauuggagauaugugguuguucauuguuucuuugu	0	11	11	0	11	0	0
scaffold_4_745171	scaffold_4_745171	novel	osa-miR5157a-3p		25	ugaaguugauagaucuguguccaaa	uugcguggaguucucaggucugaaguugauagaucuguguccaaagauaauauuauaauaguagauucuuugaacaguaucaagggcuacagauaugaguuauggugcuuggcuc	0	2	1	0	0	0	1
scaffold_8_1368947	scaffold_8_1368947	novel	osa-miR530-5p		21	ugcauuugcaccugcaucuug	cuaagauguauccuuuaucugcauuugcaccugcaucuuguugcguuaucugguucugguucguaaaagccaaagcacaagaagagccaauagcagucggcagauauggu	0	267	265	32	49	62	122
scaffold_3_487292	scaffold_3_487292	novel	osa-miR530-5p		21	ugcauuugcaccugcaucuug	gccccaauauccucauguauagacguccaauaugcuacaggaacaggaugcuaagauguauucuuuaucugcauuugcaccugcaucuuguugcguuacuugguucuggu	0	265	265	32	49	62	122
scaffold_8_1368948	scaffold_8_1368948	novel	osa-miR530-5p		21	ugcauuugcaccugcaucuug	uauaugaugaguagugaguagguaggaguacaugcuacaggaacaggaugcuaagauguauccuuuaucugcauuugcaccugcaucuuguugcguuaucugguucuggu	0	265	265	32	49	62	122
scaffold_6_1117410	scaffold_6_1117410	novel	osa-miR530-5p		21	ugcauuugcaccugcaucuug	gccccaauauccucauguauagacguccaauaugcuacaggaacaggaugcuaagauguauccuuuaucugcauuugcaccugcaucuuguugcguuaccugguucuggu	0	265	265	32	49	62	122
scaffold_6_1117409	scaffold_6_1117409	novel	osa-miR530-5p		21	ugcauuugcaccugcaucuug	cuaagauguauccuuuaucugcauuugcaccugcaucuuguugcguuaccugguucugguucguaaaagccaaagcacaagaagagccaauagcaaucgacagauauggu	0	265	265	32	49	62	122
scaffold_7_1162862	scaffold_7_1162862	novel	osa-miR5503		21	aucggaucagguuguaaauuc	ccgaauuauauucgaauuagaucggaucagguuguaaauucagguugaauucgguucggaucagguuugguuaacaauuguauuugaacuaauuggaucggguucgguua	0	11	10	0	0	5	5
scaffold_1_25057	scaffold_1_25057	novel	osa-miR5521		18	uguggcuggauugcaucc	uccaguuguuggaugagaggcagagcauaaauguuuugcgguuucugcaaacuauuaauagguaaacauucuguggcuggauugcauccucacugacauucugguuuuu	0	113	113	48	23	16	26
scaffold_4_691537	scaffold_4_691537	novel	osa-miR5521		24	aguggcugguuuaaaauuaacgug	cuggaaaagcagcaaaggaauagaaagcaagucuggaacccuccccccaguggcugguuuaaaauuaacguggaugcagcaaugaauguuaaagaccaaauggcuggguuggg	0	10	10	6	3	1	0
scaffold_9_1439654	scaffold_9_1439654	novel	osa-miR5524		22	cggaaaaugaugcuggugacgu	ccaaagcagcuagcuuuccaaguggccgaucgucgacaauccggccguuucaggugacaaaguuggucggaaaaugaugcuggugacgucaggaguagaacccagcuggaggug	0	2	1	0	0	1	0
scaffold_9_1439760	scaffold_9_1439760	novel	osa-miR5524		22	cggaaaaugaugcuggugacgu	ccaaagcagcuagcuuuccaaguggccgaucgucgacaauccggccguuucaggugacaaaguuggucggaaaaugaugcuggugacgucaggaguagaacccagcuggaggug	0	2	1	0	0	1	0
scaffold_4_634098	scaffold_4_634098	novel	osa-miR5788		24	aggauguguuguacuaugagaagu	cugaugauaguacaucugaggauguguuguacuaugagaagugggaucgaucuaacaggaugagucuuaugaucaugaagugcgauguuccagaaguauuuaagagugcuaua	0	16	13	6	0	6	1
scaffold_9_1401946	scaffold_9_1401946	novel	osa-miR6248		24	aauuugagagauuugagagagcuu	uaauuugagagauuugagagagcuucgacucgagcauucuagugaugauacaauuaggugcuuugggguuuuagguuuugagaguuuuuuuuuuaauuuuguuaauuuucauuu	0	70	69	30	22	6	11
scaffold_4_696646	scaffold_4_696646	novel	osa-miR6253		22	uaggaaaguucucuaaacuugu	uugauuuugcuaugguaucuuucuuuuuagagaaauuagguuucuuauaaggcuucgaugguuucuuauaggaaaguucucuaaacuuguggaaggguuuccuauggcu	0	4	2	0	2	0	0
scaffold_9_1398081	scaffold_9_1398081	novel	osa-miR810b.2		24	gagugauuugaagauaaaugaagu	ccguuuugcuuauuaaacauauucuuucccuuuuccucuaaucggccuugaauuauacaugauaauguugagugauuugaagauaaaugaaguaauaaaaaaaauaaugaggu	0	702	701	289	242	92	78
scaffold_3_603390	scaffold_3_603390	novel	pab-miR3703		18	cagacucuguauguaaca	agauaaccaaaaugccagcagcacuucuaucuuuucauuuuuaugcacguuauauacggacaaggcugcguugcagacucuguauguaacagcucagugcaaacuggccuugua	0	19	19	3	11	0	5
scaffold_7_1193227	scaffold_7_1193227	novel	pab-miR3703		18	cagacucuguauguaaca	aagcacaggacaaggcuaccuugcagacucuguauguaacagcucagugcaaacuggccuugcaucagcugaguuuggguugcuuuuccucucuccugcaacacguggaagcac	0	19	19	3	11	0	5
scaffold_1_137043	scaffold_1_137043	novel	pab-miR3712		24	agugaucauucugugggagcagua	uaccauuuaaauugaugugugauguuagugaucauucugugggagcaguauuagggcaaaugaaggauaaaguuuuucauuccauauacuauucaagcaaaacguucacuccaa	0	12	12	7	3	1	1
scaffold_1_137044	scaffold_1_137044	novel	pab-miR3712		24	agugaucauucugugggagcagua	aaagaaagcucugaucauugcucuaguaguuauaucuccauauuggacuuuaccauuuaaauugaugugugauguuagugaucauucugugggagcaguauuagggcaaaugaa	0	12	12	7	3	1	1
scaffold_5_915286	scaffold_5_915286	novel	ppt-miR1023c-3p		24	ugggaauccuaggauugggagugu	aacuaacacaccucuaagguagcguuuacucuuuggauuagaguaggaauucugaggagugggaauccuaggauugggaguguggaaugggaguagaaguagguuguuuac	0	338	335	120	125	51	39
scaffold_9_1416227	scaffold_9_1416227	novel	ppt-miR1023c-3p		24	ugggaauccuaggauugagagagu	gcaacuaagcucuuauugagguuucacaacuaugguagcguuuacauuuuggauuagaauaacaauccugagaagugggaauccuaggauugagagaguugagugagagugag	0	24	24	4	13	2	5
scaffold_5_888454	scaffold_5_888454	novel	ppt-miR1028a-5p		21	ucuuagaugacgugugggaug	cauugcagggaagagcuuucuucuugucuuagaugacgugugggauggaaauuacgugaaaugugaaccauucuaccguugucuaaagaauggucuccauggaaguaaaau	0	1672	1660	160	241	572	687
scaffold_5_888102	scaffold_5_888102	novel	ppt-miR1028a-5p		21	ucuuagaugacgugugggaug	uaugaauccauugcagggaagagcuuucuucuugucuuagaugacgugugggauggaaauuacgugaaaugggaaccauucuaccauugucuaaagaauggucuucaugg	0	1669	1660	160	241	572	687
scaffold_5_888388	scaffold_5_888388	novel	ppt-miR1028a-5p		21	ucuuagaugacgugugggaug	cagggaagagcuuucuucuuaucuuagaugacgugugggauggaaauuacgugaaaugugaaccauucuaccguugucuaaagaauggucuccauggaaguaaaauuuuag	0	1672	1660	161	242	572	685
scaffold_5_770886	scaffold_5_770886	novel	ppt-miR1028a-5p		21	ucuuagaugacgugugggaug	cguuuaggugaauuuuaaucucuucuuaaacauauuuaugagucuauuggagggaaaagauuucuucuugucuuagaugacgugugggauggagauuacauuaaauggaaa	0	1656	1656	157	241	572	686
scaffold_5_888052	scaffold_5_888052	novel	ppt-miR1028a-5p		21	ucuuagaugacgugugggaug	cagggaagagcuuucuucuugucuuagaugacgugugggauggaaauuacgugaaaugggaaccauucuaccguugucuaaagaauggucuccauggaaguaaaauuuuag	0	1677	1660	160	241	572	687
scaffold_1_56802	scaffold_1_56802	novel	ppt-miR1047-5p		21	ucuagguauagguucucccau	accaaguuuuuguugcuggcaggacucgaaccuacgccccucaacuuucuagguauagguucucccauuagauuacaagaucggcuuguguuauuguuacuacuaauacuauuau	0	2	1	1	0	0	0
scaffold_2_302880	scaffold_2_302880	novel	ppt-miR1056		24	uggaucuugucuacauuguggccu	aaacaucccuccuugcuggaucuugucuacauuguggccucugucgcaauaguauggcaguugguguggcauugugcgugugcggugguggguggugaggcuugcuuauaggag	0	16	16	4	8	1	3
scaffold_3_607227	scaffold_3_607227	novel	ppt-miR1060		21	uuugucauggcgaaaguugag	acaagaaaacaccgcaggaguuugucauggcgaaaguugagacaaugcacuuaccaacacgggagguuuguguuuggacguugcuggcgcuacucuugcugcugcuacuuc	0	4	2	0	2	0	0
scaffold_4_628697	scaffold_4_628697	novel	ppt-miR1067		25	gcauacugaugaaucuuacuugcag	cugcuuuauaauuuuugcccuucacuugcuguugaucaucuaccuuugugauuagauuuggaucuaugcugcauacugaugaaucuuacuugcagguugagagcauaguuuuaag	0	11	11	1	8	1	1
scaffold_5_789386	scaffold_5_789386	novel	ppt-miR1068		24	aagccauuaccucugaagaucagg	agaacaagaagcccaauauaaagccauuaccucugaagaucagguaaaagaauagaugaauuccauuauaaagucuccagagcuuaugcucgcuuuacaaaauauuucucaaac	0	42	41	11	8	11	11
scaffold_6_1058024	scaffold_6_1058024	novel	ppt-miR1075		24	uguuucaguaacggcucugugcuu	ugaaauuguauugcagaaagaguguuucaguaacggcucugugcuuuucguuuguuucuaucagaaggcggccccagcugcugaaacucuguuuuuugcguaguuuaacuuuag	0	11	5	1	3	0	1
scaffold_7_1236329	scaffold_7_1236329	novel	ppt-miR1217-3p		21	cauuugaagauuuguuggagc	cuugaaugaaugcucuagaaguuucagcugaacaaacacuuagaauuuguuuaugaauacuaggagaugucauuugaagauuuguuggagcguuguugaaaauaacacauuua	0	2	1	0	0	1	0
scaffold_1_94525	scaffold_1_94525	novel	ppt-miR319a		20	uuuggacugaagggagcucc	cugcucuucucucuauguuuuggacugaagggagcuccuaauucuucucuuuuccuuccauaaucuuggcuaauucagaggcccggaaaguugacgcggauugccauca	0	15646	15646	3393	5890	2388	3975
scaffold_1_94526	scaffold_1_94526	novel	ppt-miR319a		20	uuuggacugaagggagcucc	gaaaaugguagaaauagggguuccuugcggcccaaaacaguuggcuaacucugcucuucucucuauguuuuggacugaagggagcuccuaauucuucucuuuuccuucc	0	15646	15646	3393	5890	2388	3975
scaffold_6_1009708	scaffold_6_1009708	novel	ppt-miR319a		24	auuggacuacuguaugaaauauca	uuuauauuucauugauguauugaaaauuggacuacuguaugaaauaucaugugauaucuuucauaugaccuuagacuaguguaucacauguccaugaaauaugguuuacuu	0	18	18	1	4	4	9
scaffold_5_862735	scaffold_5_862735	novel	ppt-miR408b		20	agcacugccucuucccuggg	uugcaucaacaauuucgauguaaaccagcagcaggcaaauuagaagugcagccaugauaguggcacaucuagcacugccucuucccugggacauucucuaagcagaaag	0	22	22	8	13	1	0
scaffold_8_1320975	scaffold_8_1320975	novel	ppt-miR477a-3p		24	agaagccugagagaaagcugagag	aacgaaaaugcuaagugucgagaagccugagagaaagcugagagaaacagcagcaccugcuguuguuuugcuucucucacucucucuucuuuuuaacaauuaaaaaauuaaaaa	0	652	652	224	172	121	135
scaffold_6_1081071	scaffold_6_1081071	novel	ppt-miR537a		24	uugaggugcuguagcuuuuaagcu	aucguugcgacauuaaauauauccguagucuuugaaguaacaguaucuuuuuuggggugcguuuggaauugaggugcuguagcuuuuaagcuacaguugcugugaaaaaaaagc	0	488	488	107	195	77	109
scaffold_896_1556437	scaffold_896_1556437	novel	ppt-miR893		22	uuugggacagagguaaguugga	auccucgaggccgguuuccuuuuauuggcaggguacaguuugggacagagguaaguuggaggacauccuaccuucaucuauuguggagcagauuuuauuggugccuauuu	0	2	1	0	1	0	0
scaffold_2_343923	scaffold_2_343923	novel	ppt-miR893		22	uuugggacagagguaaguugga	auccucgaggccgguuuccuuuuauuggcaggguacaguuugggacagagguaaguuggaggacauccuaccuucaucuauuguggagcagauuuuauuggugccuauuu	0	2	1	0	1	0	0
scaffold_3_477662	scaffold_3_477662	novel	ppt-miR898b		21	cugcugugaugauuuaugaau	ugcguccuucgaauugucuacugcugugaugauuuaugaaugaauucacaugucagacuucagagauuuuuuugaaaaaaucuaugagaauggauauucguaauucugagc	0	1199	1189	264	264	344	317
scaffold_1_17350	scaffold_1_17350	novel	ppt-miR902d-3p		21	uugaaggugaagucucaacau	guugaaggugaagucucaacauauucuaugggcuuaauuugguaaauuuacuuucucuuccccucugacuuauguggauguuuugacuuuucaucaacagauaguaauaauuuu	0	20	13	1	7	0	5
scaffold_8_1327315	scaffold_8_1327315	novel	pta-miR159a		24	auggauugauugcauggccucuua	ucguaaguuugucaagggguauggauugauugcauggccucuuacagagcaauugaagaaagaucguuucggguggaauaaggaggcuauggaggcauuugaggcucuuaaaaa	0	2	1	0	1	0	0
scaffold_7_1233656	scaffold_7_1233656	novel	ptc-miR159c		23	cuuggaguagcuuuuucugguau	uggugauaucauuggaugcuguauagauuuggauucugacgagauuucauuuuauagaaaugguguuucacuuggaguagcuuuuucugguauccgcaagauggggcccggau	0	2	1	0	0	0	1
scaffold_4_748970	scaffold_4_748970	novel	ptc-miR169b-3p		22	ugcagguucaguuucgcugagu	ccaaguguacugccugcagguucaguuucgcugagugggucaguugaaacaacauucacaacuagcucucuugcggaucugccuuaucaggugugcaauaauuugauuugau	0	5	1	0	0	0	1
scaffold_5_943629	scaffold_5_943629	novel	ptc-miR393a-3p		21	uucaugcuuauuguuggacgg	ucaaagcuucaugcuuauuguuggacggcgaugcugaagaugaaguuaaaaugcaugacgucauucauguuguugccguaucaauugccucagagaagcucauguuuagua	0	69	64	13	17	15	19
scaffold_2_332668	scaffold_2_332668	novel	ptc-miR394a-3p		19	auguugguuucugaggcau	gauguugguuucugaggcaucaaaaucagaagcuguaagcaaaaagcuugaagcugagaaacagaugguguguaaagaaagacaacgugcaaauauugaaggaaaaaaggcagag	0	2	1	0	0	0	1
scaffold_1_74403	scaffold_1_74403	novel	ptc-miR396e-3p		20	cucaagaaagcugugggaga	cacuguuugcugauuaauacacggcucuugcuagcuaggcgccguauguagacaccgcgcgccaugggagcucaagaaagcugugggagaacauggcacaccuucagg	0	1371	1371	407	330	315	319
scaffold_1_33200	scaffold_1_33200	novel	ptc-miR403c-5p		24	auugugcgggguaccucagauugu	gauugugcgggguaccucagauuaugcgggguaccucuauuugcgcaggguaccuugaaucaugccggguaucuuagauugugcgggguaccucagauugugugggguaccuc	0	35	35	10	10	9	6
scaffold_4_740963	scaffold_4_740963	novel	ptc-miR473a-5p		21	acucucccucaagggcuucgc	aaagcaguagagucguucacucucccucaagggcuucgcccaauccaaaucaugcugaagagguggguggguugaugcugaaguccuugggguugagugaucgacgccu	0	1611	1349	190	395	351	413
scaffold_3_485521	scaffold_3_485521	novel	ptc-miR473a-5p		22	acucucccucaagggcuucuga	uaauggcacucauugcucacucucccucaagggcuucugaacuggccuuguucaccuucaauuaaaggccuagacugagguucuuggggagaguagauaaugcuggcua	0	1322	1162	114	332	254	462
scaffold_4_707357	scaffold_4_707357	novel	ptc-miR6436		21	agacucugaagcaucaguuac	cacucccaagucaaugauagcugaugcaaacuggaacccagacucugaagcaucaguuacugguggcuauaguauuggcuuuuccaugacaguuuuacagguagucuuu	0	2	1	0	0	1	0
scaffold_3_446864	scaffold_3_446864	novel	ptc-miR6456		23	uugaguccauggguguaucugcu	ugugccaaacuuuuugcuugaguccauggguguaucugcugguuuacagccgagcaucccuguuuccaucaacaaauccaauacauauuuccguugggucauugcaaugccuu	0	3	2	1	1	0	0
scaffold_2_207003	scaffold_2_207003	novel	ptc-miR6468-3p		24	ugagugauuguaaguguugggaua	ucauucuuguuucauuuauucacacauugagcauugaguuguaauuuuauauauugugugagagaaaaauaaauuuguaaucuuuguuugagugauuguaaguguugggauac	0	114	108	31	47	20	10
scaffold_2_326536	scaffold_2_326536	novel	ptc-miR6468-5p		22	uuuuucccacaccucccauccc	gacugggggaagucuuggagaugggugaguugggaaaauaauaacuuucuucacgaaagaaagcaauuuuuuucccacaccucccaucccuaagauuuucuucaguuccu	0	6648	6583	2346	1766	903	1568
scaffold_1_50901	scaffold_1_50901	novel	ptc-miR6479		24	gucaaugacaauuggcaggacgug	cauucgcgaggccggacucccgauuagaggcauaaggucauuccugcuaaaggucgaggcgaggagacccagucaaugacaauuggcaggacgugcguuccuauccaagaauua	0	27	27	12	13	1	1
scaffold_3_607270	scaffold_3_607270	novel	ptc-miR6480		20	cugcugaaugagaagagaua	acuugagcacgcucgcugagagccguuuuuggagcuugagugaaaccaucucucucuuuggaacuggagcugcugaaugagaagagauaagguaugcuguuucugugau	0	3	1	1	0	0	0
scaffold_9_1419531	scaffold_9_1419531	novel	ptc-miR7815		24	uucuucaauucguuauguuccaau	ugucuuaccaaagcaugugaaaggagcuuugaucaggcuauguuuuuucuucaauucguuauguuccaaugugguugaugugacaacauuggauaaauuacaggcagaccaugu	0	2	1	0	1	0	0
scaffold_3_595449	scaffold_3_595449	novel	ptc-miR7816		24	uauguuguguuuacuugcuggagu	caacugcuugguauucucuagcaauaccuguauaacaaaugaguuaaugauuccaacuauuucuaugaauagcugguaugacuuuauguuguguuuacuugcuggagugggagu	0	121	120	38	48	11	23
scaffold_7_1194641	scaffold_7_1194641	novel	ptc-miR7816		24	uauguuguguuuacuuuauggagu	cucucccucucucuuaucuuauguuguguuuacuuuauggaguaugaauuccuccaauuucaguauuuacuugcauauuuuaagggaggauggggaauccugcuccgugagcc	0	8	8	5	3	0	0
scaffold_5_912262	scaffold_5_912262	novel	rgl-miR5142		24	auauugauuagagugugguucaug	aguacaagguuauuauuauuuggcaugauaaguccuuggcaccauauugauuagagugugguucaugagggguggauuccccccucaugauuuaauugguauuaauaaggaau	0	264	257	96	80	43	38
scaffold_5_772288	scaffold_5_772288	novel	rgl-miR5573		18	uaguagucggcucagauu	ccagauuauggguacguaggcagucauagagaugcauccgcuuuaaggaugauggcucacuaguagucggcucagauuugaucaaaauuuucaccgagguaaagauuuguu	0	42	41	15	25	1	0
scaffold_6_1083588	scaffold_6_1083588	novel	rgl-miR5575		19	uggauuuugaauaauuugu	uuuuauuucauuuuuuguauuauuuuuuauagggaugacaaaauccuccauggguuuggugccuaugggguggauuuugaauaauuuguggggaaugggguggagaaua	0	5	4	3	0	0	1
scaffold_5_877892	scaffold_5_877892	novel	rgl-miR5575		21	cggauuuuagcuuaaaguuuc	gauauuuggcggaggagggaaggguaagaaacgauaagucggaggucgauguaaacgggagacgauaugccggauuuuagcuuaaaguuuccgaauuuaaccgccgagauc	0	3	2	1	0	1	0
scaffold_9_1492272	scaffold_9_1492272	novel	rgl-miR5575		21	cggauuuuagcuuaaaguuuc	gauauuuggcggaggagggaaggguaagaaacgauaagucggaggucgauguaaacgggagacgauaugccggauuuuagcuuaaaguuuccgaauuuaaccgccgagauc	0	3	2	1	0	1	0
scaffold_1_23336	scaffold_1_23336	novel	rgl-miR5578		24	gauguggcauugaucgaugacgug	cauauacgguaugaugauguggcauugaucgaugacgugguagcgucuuauugaaucaaugauguggcguugacugaugaggugauguugaccgauguuguggcaggauucuau	0	11	11	4	1	1	5
scaffold_3_614125	scaffold_3_614125	novel	sbi-miR437x-5p		22	cagaguugggauuugacuaugc	ccugggaagaauuuaacagaguugggauuugacuaugcguaucggaaagcacuccagcuaguucuuagcuuugucaccagauuggaccagaaggcauuuguuuuccuc	0	12	12	1	1	2	8
scaffold_1_48648	scaffold_1_48648	novel	sbi-miR5387b		19	uguggcucugaugguuuuc	auucagguagaaagcugaauuguggcucugaugguuuuccaaaucucaagguauugcaccugaaaucaaugcuagaggaguggacuauggggauuggagccaugccaaa	0	4	2	0	0	1	1
scaffold_9_1466292	scaffold_9_1466292	novel	sbi-miR5568f-3p		24	aucuuauauuucuacagccguuga	uaugcaagguacauaacucuucuacaacaauuugauaaaauuuaacgguuguggaaauaacaagauuuugauaucuuauauuucuacagccguugaauuuucaucaaauaguua	0	3	2	0	1	0	1
scaffold_3_612955	scaffold_3_612955	novel	sbi-miR6226-3p		24	aauuagucugaauucugaauaggu	ugaauagauaugaauuagucugaauucugaauagguaugaauguuugaaucuaaauaauauauuuauuuuuucgucugaaucuuagaaaauaaauauuaaguuguuuguuuuuu	0	269	264	56	100	49	59
scaffold_9_1471032	scaffold_9_1471032	novel	sbi-miR6232a-3p		21	uggauguaacuguggcacggu	ugguaccgugccacaguugcauccagccguuggauguuaguagaccccaccuauuuaagugcauucaacagcuggauguaacuguggcacgguaucacaguugcaccguagccg	0	1269	1239	110	264	332	533
scaffold_5_893398	scaffold_5_893398	novel	sbi-miR6232a-3p		21	uggauguaacuguggcacggu	cugugguaccgugccacaguuguaugcagcuguuggaugcacuuagauuaguaggguuuauuugcauccaacgacuggauguaacuguggcacgguaccacaguugcaccacag	0	1122	1114	33	25	442	614
scaffold_3_571750	scaffold_3_571750	novel	sbi-miR6232a-3p		21	uggauguaacuguggcacggu	cuguaguaccgugccauaauugcauccaacaguuggaugcacuugaaugggugagguccauuggcauccaacgacuggauguaacuguggcacgguacuacaguugcaucacag	0	934	933	22	16	354	541
scaffold_4_630705	scaffold_4_630705	novel	sbi-miR6234a-5p		23	aagugugucuguaugaaaaaaaa	guugcccucauuuuuuuuaauguggacacgauguuaagcaaugcaguuuaauaacauuaaaaaccgacucuauuaaaucacacagcuuaaaagugugucuguaugaaaaaaaaa	0	5	1	0	1	0	0
scaffold_5_871838	scaffold_5_871838	novel	sbi-miR6235-5p		24	augugagagagguauaagguacau	ucccucuaaguuauauguauguaucuuacaacucucucauauaaauaaugaguagauuuauauuauuuauuauucaugugagagagguauaagguacauuuauguaac	0	2	1	0	0	0	1
scaffold_3_601464	scaffold_3_601464	novel	sly-miR1918		20	aguuggugggaugccuguug	acguuuuggacgccuucaaggugacaucuauauauguagguuaugcucgauuggugauauaauucguccaguuggugggaugccuguuguccuugcucuuguugaggcu	0	2	1	0	0	1	0
scaffold_9_1513612	scaffold_9_1513612	novel	sly-miR397		24	auugagugacuuguugagagaugu	ucccugggguguugggaacgguuuuacuugccgaauugauagcucacuucucgucauuacuuuuugcagauugagugacuuguugagagaugugcuuaucuuuggaguuagaga	0	19	19	5	6	5	3
scaffold_9_1405458	scaffold_9_1405458	novel	sly-miR397		24	cuugaguguuggaguguggucgcc	cuuuugucuugcauaauuugacuugaguguuggaguguggucgccggccaccgccggcaccaccccuaacgcuaucaucuaacuuuguguugcaagaguuguuugacc	0	5	5	1	3	0	1
scaffold_5_884699	scaffold_5_884699	novel	sly-miR5303		24	auuuugaacuacgguuggcuugau	ucgggaauuuugaacuacgguuggcuugaucucaaauuuuggguacguaggcagucacagagaugcagccacuuuggggaugaugauugguugguagucgguucagauuuagac	0	251	229	86	95	21	27
scaffold_6_1063296	scaffold_6_1063296	novel	smo-miR1081		22	cgaggcuugaacuagugcggug	ugauaccuugucuuguuggcacacaagacaaguucgcauguaugccucaaugucgucccucaugugcggccaaaaguacgaggcuugaacuagugcggugguuugcucaauucc	0	63	63	3	7	32	21
scaffold_2_339063	scaffold_2_339063	novel	smo-miR1095a		21	aagguuccugguuaucucguu	gaggacaguacaguauuaucaagguuccugguuaucucguuugcagacuugaagaaauggagcuuucacuacugguuugcuuucccugcacuggugcuggacccuccagca	0	2	1	0	0	0	1
scaffold_8_1281996	scaffold_8_1281996	novel	smo-miR1096		21	cugccucuuggugcgacgggc	ggcuucccucgcgcgccugucgcaccaagaggcaguaccucuuggugccuguaccaccaauaggugcugccucuuggugcgacgggcaccccgugugacucagaauggu	0	8	5	2	3	0	0
scaffold_3_525485	scaffold_3_525485	novel	smo-miR1098		25	ugaugacguggcgcaauccugagcg	ccguggacuguugacuguucacugaugacguggcgcaauccugagcguccaaacuguuuuuaauccgauggccaugauuuacuccauguaucuauaaaaagggggccucuccccc	0	1409	1352	626	464	124	138
scaffold_3_525479	scaffold_3_525479	novel	smo-miR1098		25	ugaugacguggcgcaauccugagcg	ccguggacuguugacuguucacugaugacguggcgcaauccugagcguccaaacuguuuuuaauccgauggccaugauuuacuccauguaucuauaaaaagggggccucuccccc	0	1409	1352	626	464	124	138
scaffold_4_642804	scaffold_4_642804	novel	smo-miR1104		24	agcagcuguaaacuggguuucgaa	uauguguuuucacuugcgagagcagcuguaaacuggguuucgaaacuguagacugcuguggcuuuaucuacaacagaagcagaguacauggcagcuacauaagcuugcaaggaa	0	79	78	20	18	18	22
scaffold_8_1299215	scaffold_8_1299215	novel	smo-miR1112-5p		21	ccuuuguugggagaaccugug	cgccuuuguugggagaaccugugccucccgguucgagcggagacuucuagucuggguugugguaugggcuuaaaggugucucccauaguuggggcccuucccaagauaccucgu	0	785	467	126	165	91	85
scaffold_6_1058092	scaffold_6_1058092	novel	tae-miR1136		22	uugucgcaggagcgguggcacc	uaaaagaaguucagggacucuugucgcaggagcgguggcaccugcaccggccgccguguguauguggugucgcaagugccagcauccugugacaagaagcccuaaaacuuc	0	8	8	4	2	2	0
scaffold_1_119902	scaffold_1_119902	novel	tae-miR395b		24	agaagugugucugaagaauuuauc	agagagcauuucuucauuccauuucauuccaaaaguuguuaagcuuauaaguuucuaagcuuuugagagaagugugucugaagaauuuaucuuuccuacaaagugugaaaguac	0	258	257	90	99	28	40
scaffold_4_756091	scaffold_4_756091	novel	tae-miR5085		25	aaggacauaaagaauaaugcaaaua	guuuaauuaacugaaaaaaaaaggacauaaagaauaaugcaaauagugagcauuuuauuugcugauucuugguguccuaaaucaaaaggaugacgaacaaucuccuccaucaagc	0	93	93	10	17	33	33
scaffold_5_853154	scaffold_5_853154	novel	vvi-miR3626-3p		23	uuucaauugaagucgaguauucu	gguaaaauauucccgucucuuuacucgacuuauuugaaaaaaucgaaaauucucuaaauaauuuuuauuucaauugaagucgaguauucucgauuauuuacccaacuagcaug	0	13	12	4	3	3	2
scaffold_2_325211	scaffold_2_325211	novel	vvi-miR3629a-3p		21	agcugcugacucguugguuca	cagugaaaggcugacacucagcugcugacucguugguucaagagcucaucaauggaaaauguagaaucaugauguguuucugauccaacgaagcaggagcugcguuuagu	0	7	5	0	4	0	1
scaffold_8_1308687	scaffold_8_1308687	novel	vvi-miR3637-5p		24	guuuaugugagaggaauguaucuu	cacuaucuuacaaguaauguaagauacaucgccucaaaugaacaguguaugugugggacauauacauuguuuaugugagaggaauguaucuuacauuaguuguaagauagg	0	21	21	6	9	1	5
scaffold_3_535862	scaffold_3_535862	novel	vvi-miR3637-5p		24	auuuaugugguuguuguggagugu	auguuauguuacaugaaauguaacauacacacuccauaacaacuacauaaauugugugaguccaucauuuaugugguuguuguggaguguauguuauauuuaauguaaua	0	20	20	2	13	1	4
scaffold_9_1426604	scaffold_9_1426604	novel	zma-miR171g-5p		24	uauugacugcugauuaauaucuuc	cugggacaauaaaugggcccauuaggugagucgacuauugacugcugauuaauaucuucaacuuagguggugagaaccaucaagugaauaucauuaaagcuucaagugauccuu	0	10	10	4	3	1	2
scaffold_6_1071196	scaffold_6_1071196	novel	zma-miR394a-3p		24	uggugggcuuuuuuugggcacggc	aaaaaaaaaaguuggugggcuuuuuuugggcacggcccacggcacggcacgagcacggcacgagcgggcucgugccgugggcugugcugggcucaacugaaaaaaagg	0	5	3	3	0	0	0
scaffold_5_863440	scaffold_5_863440	novel	zma-miR395m-5p		21	auuccuuuacuucccuuuuag	ucuucuugucaguuguuuguauuccuuuacuucccuuuuagauauauuucgaccuuuuguuggauauaaagaagucagacuugugaucaaagaauccaaacugguaaguag	0	125	124	42	33	18	31
scaffold_8_1351028	scaffold_8_1351028	novel	zma-miR395o-5p		21	cuucucuucucucuuuuuuuc	gaacaccacucaagugcagggagaggauaaaaaguauauuggagaaggggguauaauaccuccaagccuucucuucucucuuuuuuucucuuuuauuauuuguuauca	0	34	34	11	6	8	9
scaffold_1_74406	scaffold_1_74406	novel	zma-miR396g-3p		21	guucaagaaagcuguggaaaa	auugaaccuguuuguaucuucccacagcuuuauugaaccgcaacaaaugccaugccaagucuguggccucaugcaaagaugaugcaguucaagaaagcuguggaaaaa	0	125	82	25	8	20	29
scaffold_5_856952	scaffold_5_856952	novel	zma-miR408b-5p		18	gagggacggacuggggac	uucugaagaagggggugaugagggacggacuggggacgcacgugacggcgaguuuugcggcgggguuuguggcgucgguggcgucgaauccgguggacgugauuaagacgaggg	0	12	12	1	5	3	3
scaffold_1_61275	scaffold_1_61275	novel	zma-miR827-5p		21	uguuggcuccaugggaaaucu	gcuugauuuaaagcauuugaguuaccuggacuugagccucaaugauuuccaagguggucgaauuccuagauuuguuggcuccaugggaaaucuacgguaucucaauuuuuc	0	2	1	0	0	0	1
