# Supplementary material for: Illumina microRNA profiles reveal the involvement of miR397a in Citrus adaptation to long-term boron toxicity via modulating secondary cell-wall biosynthesis
Source: Sci Rep. 2016 Mar 10;6:22900. doi: 10.1038/srep22900 (PMC4790630; doi:10.1038/srep22900)
Supplement: Dataset S2 [file srep22900-s3.xls]

## Sheet: S02_vs_S01.DEG_fina-11111l
Species	miRNAs	#ID in C. clementine genome	Sequence (5' to 3')	Homology	Normalized read counts		FDR	log2FC	regulated
					Control	B-toxicity
C. grandis	miR5521	conservative_scaffold_1_25057	uguggcuggauugcaucc	osa-miR5521	3417.52	8194.01	0.000604064	1.26162	up
	miR396g	conservative_scaffold_1_74406	guucaagaaagcuguggaaaa	zma-miR396g-3p	1018.89	3658.04	0.001421	1.84407	up
	miR858b	conservative_scaffold_2_324894	cucguugucuguucgaccuug	ath-miR858b	241095	73307.1	0	-1.71757	down
	miR5785	conservative_scaffold_3_376088	aaguguuguagcacguuugauacu	gma-miR5785	9695.36	4225.04	4.55714e-05	-1.19833	down
	miR395a	conservative_scaffold_3_446075	cugaaguguuugggggaacuc	ath-miR395a	5985.97	32629.7	0	2.44653	up
	miR395b	conservative_scaffold_3_446077	cugaaguguuugggggaacuc	ath-miR395a	5858.61	32776	0	2.48401	up
	miR395c	conservative_scaffold_3_446149	cugaaguguuugggggaacuc	ath-miR395a	5858.61	32776	0	2.48401	up
	miR7528	conservative_scaffold_3_480576	ucgaaaugugaguagaauagacgu	lja-miR7528	10921.2	4865.19	2.0748e-05	-1.16656	down
	miR473a	conservative_scaffold_3_485521	acucucccucaagggcuucuga	ptc-miR473a-5p	40361.9	15922.5	0	-1.34193	down
	miR863	conservative_scaffold_3_560569	auaugucucaccgugaaaugucuu	ath-miR863-5p	1560.17	4353.07	0.00121637	1.48033	up
	miR395d	conservative_scaffold_4_684859	cugaaguguuugggggaacuc	ath-miR395a	5985.97	32629.7	0	2.44653	up
	miR5559a	conservative_scaffold_5_786467	uacuuggugaaagaugaggagugu	mtr-miR5559-5p	1114.41	3712.91	0.000939883	1.73627	up
	miR5559b	conservative_scaffold_5_786468	uacuuggugaaagaugaggagugu	mtr-miR5559-5p	1114.41	3712.91	0.000939883	1.73627	up
	miR5156	conservative_scaffold_5_788031	ugccuguaugauuggagauaugug	osa-miR5156	1225.85	0	0.00271648	-33.5131	down
	miR164a	conservative_scaffold_5_850258	uggagaagcagggcacgugca	ath-miR164a	105582	43164.9	0	-1.29044	down
	miR2622.1a	conservative_scaffold_5_968392	uuugugugguucacaugagggaug	mtr-miR2622	3900.43	1408.35	0.00242087	-1.46963	down
	miR170	conservative_scaffold_5_990825	ugauugagccgugccaauauc	ath-miR170	6240.69	3072.75	0.0046893	-1.02217	down
	miR2622.2	conservative_scaffold_6_1029357	uuugugugguuguuguugagu	mtr-miR2622	3693.47	8340.33	0.000389288	1.17513	up
	miR2111a	conservative_scaffold_6_1101221	uaaucugcauccugagguuug	ath-miR2111a-5p	3820.83	1170.57	0.00210909	-1.70667	down
	miR397a	conservative_scaffold_6_1101840	ucauugagugcagcguugau	csi-miR397a	1471.02	10601	0	2.84931	up
	miR2622.1b	conservative_scaffold_7_1137471	uuugugugguucacaugagggaug	mtr-miR2622	3900.43	1408.35	0.00242087	-1.46963	down
	miR167a	conservative_scaffold_9_1388622	ugaagcugccagcaugaucuua	ath-miR167a	213116	103775	0	-1.03817	down
	miR6232a	conservative_scaffold_9_1471032	uggauguaacuguggcacggu	sbi-miR6232a-3p	33623.3	16095.4	0	-1.06282	down
	ci-miRN19	nonconservative_scaffold_1_3807	uaccgugccacaguuguauccagc		5683.49	14851.6	0	1.38577	up
	ci-miRN4	nonconservative_scaffold_2_176533	aagcuggacuuguggagagugugc		23291.2	5249.29	0	-2.14959	down
	ci-miRN7	nonconservative_scaffold_2_179198	agcaucagccguuggaugugg		12608.8	4243.33	0	-1.57116	down
	ci-miRN11	nonconservative_scaffold_2_205074	augccucaucucggacaccu		1337.29	0	0.00468173	-33.6386	down
	ci-miRN15	nonconservative_scaffold_2_223312	cuacgguugcuguggccgu		15625.2	32991.7	0	1.07823	up
	ci-miRN30a	nonconservative_scaffold_2_236665	uuguugaguguguauguuaca		17575.8	35702.5	0	1.02243	up
	ci-miRN13	nonconservative_scaffold_2_316243	caguuuuaaaauuuucucaga		254.722	13315.3	0	5.70801	up
	ci-miRN2	nonconservative_scaffold_3_424754	aaaggauuuucuagaagaacgugu		2340.26	384.094	0.00125237	-2.60714	down
	ci-miRN30b	nonconservative_scaffold_3_452009	uuguugaguguguauguuaca		17575.8	35702.5	0	1.02243	up
	ci-miRN32	nonconservative_scaffold_3_563840	uuucuuuuuguccaaaaucucagu		3677.55	1024.25	0.000766889	-1.84418	down
	ci-miRN10	nonconservative_scaffold_4_686304	augacugauauacccugaaagugu		5237.73	1920.47	0.000589978	-1.44748	down
	ci-miRN29a	nonconservative_scaffold_4_701605	uugugugccacgaucuauuuaaac		3008.91	768.188	0.0015621	-1.96971	down
	ci-miRN29b	nonconservative_scaffold_4_701627	uugugugccacgaucuauuuaaac		3008.91	768.188	0.0015621	-1.96971	down
	ci-miRN5	nonconservative_scaffold_5_758660	aaucuguucggguuaaauuucggu		9361.04	0	0	-36.446	down
	ci-miRN21	nonconservative_scaffold_5_833047	uacgguaccauuguuacuuuc		764.167	2633.79	0.00759134	1.78518	up
	ci-miRN12	nonconservative_scaffold_5_935679	auucaacccgaauuacugacc		891.528	3511.72	0.00113625	1.97783	up
	ci-miRN27	nonconservative_scaffold_5_975044	ugugguucuuguggguugugu		3056.67	8779.3	1.0906e-05	1.52215	up
	ci-miRN16	nonconservative_scaffold_6_1047339	cuggaugcaacugugguacgg		30057.2	61162.4	0	1.02493	up
	ci-miRN24a	nonconservative_scaffold_6_1058084	ucgcaggggagaugggaccaac		1094.15	35755.7	0	5.03029	up
	ci-miRN6	nonconservative_scaffold_6_1058085	agcagauggugccauuucuuc		127.361	2341.15	0.000184482	4.20022	up
	ci-miRN8	nonconservative_scaffold_6_1076798	aggaauuguguauuuuugaaaaag		4011.88	512.126	0	-2.96971	down
	ci-miRN31	nonconservative_scaffold_6_1092568	uuucuucaugagagcuggcca		1528.33	4682.29	0.00091872	1.61526	up
	ci-miRN18a	nonconservative_scaffold_7_1231973	uaacuuacaccacucacaugaaca		14933.1	7169.76	0	-1.05852	down
	ci-miRN33	nonconservative_scaffold_8_1310393	uuuuucgugaaccuguuu		1337.29	0	0.00800858	-33.6386	down
	ci-miRN14	nonconservative_scaffold_8_1371278	ccggaaucauuucucccgcgug		972.576	4469.46	5.35385e-05	2.20022	up
	ci-miRN25	nonconservative_scaffold_9_1524484	ugagaggcuguaccuuacgug		16174.9	8047.69	1.0906e-05	-1.00711	down
	ci-miRN20	nonconservative_scaffold_9_1535429	uacgggguaaagaccuac		148.588	2219.21	0.00115562	3.90066	up
	ci-miRN18b	nonconservative_scaffold_9_1538351	uaacuuacaccacucacaugaaca		14153	6273.54	0	-1.17376	down
C. sinensis	miR319a	conservative_scaffold_2_325210	uuggacugaagggagcuccc	ath-miR319a	29573	13359.3	0	-1.14644	down
	miR160a	conservative_scaffold_2_331813	ugccuggcucccuguaugccg	ath-miR160a	16349.3	7633.86	4.36364e-05	-1.09874	down
	miR823	conservative_scaffold_3_380400	cgggugguccccuggacacaagug	ath-miR823	2404.31	6679.63	0.000509388	1.47415	up
	miR1081	conservative_scaffold_6_1063296	cgaggcuugaacuagugcggug	smo-miR1081	2754.03	5978.97	0.00931955	1.11835	up
	miR847	conservative_scaffold_7_1148413	acuugaugaugcugcauu	aly-miR847-5p	160.287	2968.72	0.0006144	4.21111	up
	miR319d	conservative_scaffold_8_1339838	aggacugacccaugaacuaucaga	gma-miR319d	6371.42	15072	0	1.24218	up
	ci-miRN1a	nonconservative_scaffold_5_899166	aaacagccacuggaaaucugcagg		1322.37	4110.54	0.0035094	1.6362	up
	ci-miRN1b	nonconservative_scaffold_5_899474	aaacagccacuggaaaucugcagg		1322.37	4110.54	0.0035094	1.6362	up
	ci-miRN3a	nonconservative_scaffold_1366_1560038	aacgggggauucuuuugguuggg		63097.4	387284	0	2.61774	up
	ci-miRN3b	nonconservative_scaffold_1366_1560052	aacgggggauucuuuugguuggg		63097.4	387284	0	2.61774	up
	ci-miRN3c	nonconservative_scaffold_1366_1560066	aacgggggauucuuuugguuggg		63097.4	387284	0	2.61774	up
	ci-miRN3d	nonconservative_scaffold_1366_1560080	aacgggggauucuuuugguuggg		63097.4	387284	0	2.61774	up
	ci-miRN4	nonconservative_scaffold_2_176533	aagcuggacuuguggagagugugc		31015.6	108587	0	1.80778	up
	ci-miRN9	nonconservative_scaffold_5_833945	auaguucguugagaaaaugguaga		1803.23	4453.09	0.00928727	1.30422	up
	ci-miRN17	nonconservative_scaffold_3_618738	guacuguagcugugagggggacgu		475212	1.01804e+06	0	1.09916	up
	ci-miRN22	nonconservative_scaffold_5_790948	uauggcuuuuggacuuguaauguu		1562.8	4281.81	0.00583619	1.45409	up
	ci-miRN23	nonconservative_scaffold_1_11546	ucgaauggauaaugaacgugu		419998	49522.2	0	-3.08424	down
	ci-miRN24b	nonconservative_scaffold_6_1058084	ucgcaggggagaugggaccaac		2754.03	560.528	0.00868046	-2.29668	down
	ci-miRN26	nonconservative_scaffold_3_516511	ugauuuugaucgucuuguuugcag		601.077	2740.36	0.00475544	2.18874	up
	ci-miRN28	nonconservative_scaffold_1_148272	uuguguagcugccauguauucugc		4327.76	8734.9	0.00232812	1.01317	up
Note: osa, Oryza sativa; zma, Zea mays; ath, Arabidopsis thaliana; gma, Glycine max; lja, Lotus japonicus; ptc, Populus trichocarpa; mtr, Medicago truncatula; csi, Citrus sinensis; sbi, Sorghum bicolor; smo, Selaginella moellendorffii; aly, Arabidopsis lyrata
