# Supplementary material for: Illumina microRNA profiles reveal the involvement of miR397a in Citrus adaptation to long-term boron toxicity via modulating secondary cell-wall biosynthesis
Source: Sci Rep. 2016 Mar 10;6:22900. doi: 10.1038/srep22900 (PMC4790630; doi:10.1038/srep22900)
Supplement: Dataset S3 [file srep22900-s4.xls]

## Sheet: S02_vs_S01.DE_target_gene
Predicted target genes of differentially expressed miRNAs in Citrus
			miRNA expression level
Species	miRNAs	#ID	FDR	regulated	Accession of prediced target	Description	Possibly targeted by other miRNAs predicted from our four libraries
C. grandis	miR5521	conservative_scaffold_1_25057	0.000604064	up	Ciclev10010902m	ABC transporter G family member 34
	miR396g	conservative_scaffold_1_74406	0.001421	up	Ciclev10017846m	Fimbriata （ubiquitin-protein ligase activity）	ptc-miR396e-3p (conservative_scaffold_1_74403)
	miR858b	conservative_scaffold_2_324894	0	down	Ciclev10005376m	Myb domain protein 111
	miR858b	conservative_scaffold_2_324894	0	down	Ciclev10020307m	MYB-like DNA-binding domain protein
	miR858b	conservative_scaffold_2_324894	0	down	Ciclev10020336m	MYB-like DNA-binding domain protein
	miR858b	conservative_scaffold_2_324894	0	down	Ciclev10021178m	MYB-like DNA-binding domain protein
	miR858b	conservative_scaffold_2_324894	0	down	Ciclev10022057m	PREDICTED: myb-related protein Myb4-like
	miR858b	conservative_scaffold_2_324894	0	down	Ciclev10023519m	PREDICTED: myb-related protein Myb4-like
	miR395a	conservative_scaffold_3_446075	0	up	Ciclev10004931m	Peroxisomal 3-ketoacyl-CoA thiolase 3 isoform 1
	miR473a	conservative_scaffold_3_485521	0	down	Ciclev10019777m	GRAS family transcription factor	ath-miR164a (conservative_scaffold_7_1146566)
	miR164a	conservative_scaffold_5_850258	0	down	Ciclev10008619m	NAC domain protein, IPR003441, putative
	miR164a	conservative_scaffold_5_850258	0	down	Ciclev10033386m	Polygalacturonase (Precursor)
	miR170	conservative_scaffold_5_990825	0.0046893	down	Ciclev10018916m	Conserved hypothetical protein	ath-miR170 (conservative_scaffold_2_287030); ath-miR171b (conservative_scaffold_2_309620); ath-miR171b (conservative_scaffold_1_74299).
	miR170	conservative_scaffold_5_990825	0.0046893	down	Ciclev10019083m	Conserved hypothetical protein	ath-miR170 (conservative_scaffold_2_287030); ath-miR171b (conservative_scaffold_2_309620); ath-miR171b (conservative_scaffold_1_74299).
	miR170	conservative_scaffold_5_990825	0.0046893	down	Ciclev10019094m	Conserved hypothetical protein	ath-miR170 (conservative_scaffold_2_287030); ath-miR171b (conservative_scaffold_2_309620); ath-miR171b (conservative_scaffold_1_74299).
	miR2622.2	conservative_scaffold_6_1029357	0	up	Ciclev10031248m	Zinc finger MYND domain-containing protein 15 isoform 1	vvi-miR3637-5p (conservative_scaffold_3_535862); mtr-miR2622 (conservative_scaffold_4_676113); unconservative_scaffold_2_236665; unconservative_scaffold_3_452009
	miR2622.2	conservative_scaffold_6_1029357	0	up	Ciclev10031418m	Zinc finger MYND domain-containing protein 15 isoform 1
	miR2622.2	conservative_scaffold_6_1029357	0.000389288	up	Ciclev10001416m	D3-type cyclin isoform 1	mtr-miR2622 (conservative_scaffold_4_676113)
	miR2622.2	conservative_scaffold_6_1029357	0	up	Ciclev10021082m	Glyoxylate/hydroxypyruvate reductase HPR3	mtr-miR2622 (conservative_scaffold_4_676113); unconservative_scaffold_2_236665; unconservative_scaffold_3_452009
	miR2622.2	conservative_scaffold_6_1029357	0.000389288	up	Ciclev10008390m	Transcription factor TCP4	mtr-miR2622 (conservative_scaffold_4_676113)
	miR2111a	conservative_scaffold_6_1101221	0.00210909	down	Ciclev10015288m	PREDICTED: F-box/kelch-repeat protein	aly-miR835-3p (conservative_scaffold_4_621686)
	miR397a	conservative_scaffold_6_1101840	0	up	Ciclev10004028m	Homogentisate phytyltransferase 1
	miR397a	conservative_scaffold_6_1101840	0	up	Ciclev10011362m	Laccase-17-like
	miR397a	conservative_scaffold_6_1101840	0	up	Ciclev10011363m	Laccase-17-like
	miR397a	conservative_scaffold_6_1101840	0	up	Ciclev10011375m	Laccase-7 (Precursor)
	miR397a	conservative_scaffold_6_1101840	0	up	Ciclev10011377m	Laccase-7 (Precursor)
	miR397a	conservative_scaffold_6_1101840	0	up	Ciclev10011384m	Laccase-7 (Precursor)
	miR397a	conservative_scaffold_6_1101840	0	up	Ciclev10011400m	Laccase-4 (Precursor)
	miR397a	conservative_scaffold_6_1101840	0	up	Ciclev10013446m	Laccase-11 (Precursor)
	miR397a	conservative_scaffold_6_1101840	0	up	Ciclev10016214m	Nudix hydrolase
	miR397a	conservative_scaffold_6_1101840	0	up	Ciclev10018047m	Laccase-17 (Precursor)
	miR397a	conservative_scaffold_6_1101840	0	up	Ciclev10028036m	Laccase-17 (Precursor)
	miR397a	conservative_scaffold_6_1101840	0	up	Ciclev10028090m	Laccase-17 (Precursor)
	miR397a	conservative_scaffold_6_1101840	0	up	Ciclev10028117m	Laccase-4 (Precursor)
	miR2622.1a/b	conservative_scaffold_7_1137471/conservative_scaffold_5_968392	0.00242087	down	Ciclev10014585m	10-formyltetrahydrofolate synthetase	mdm-miR171o (conservative_scaffold_7_1159894); mdm-miR171o (conservative_scaffold_5_797203); unconservative_scaffold_3_503900
	miR6232a/ci-miRN16	conservative_scaffold_9_1471032/unconservative_scaffold_6_1047339	0	down, up	Ciclev10010074m	Cytochrome c oxidase subunit 6b	osa-miR319a-3p (conservative_scaffold_3_555940); sbi-miR6232a-3p (conservative_scaffold_3_571750); mtr-miR4414a-3p (conservative_scaffold_5_790919); sbi-miR6232a-3p (conservative_scaffold_5_893398); mtr-miR4414a-3p (conservative_scaffold_8_1239432);
	miR6232a/ci-miRN16	conservative_scaffold_9_1471032/unconservative_scaffold_6_1047339	0	down, up	Ciclev10010096m	Cytochrome c oxidase subunit 6b
	ci-miRN19	unconservative_scaffold_1_3807	0	up	Ciclev10020819m	Protein with unknown function	mtr-miR4414a-3p (conservative_scaffold_5_790919); mtr-miR4414a-3p (conservative_scaffold_8_1239432); unconservative_scaffold_9_1434989
	ci-miRN19	unconservative_scaffold_1_3807	0	up	Ciclev10026283m	Uncharacterized protein TCM_028868
	ci-miRN19	unconservative_scaffold_1_3807	0	up	Ciclev10007847m	Poly(A) polymerase 1 isoform 6	mtr-miR4414a-3p (conservative_scaffold_3_475644); mtr-miR4414a-3p (conservative_scaffold_6_1121123); mtr-miR4414a-3p (conservative_scaffold_7_1160900); unconservative_scaffold_5_837744; unconservative_scaffold_1_12714;
	ci-miRN19	unconservative_scaffold_1_3807	0	up	Ciclev10008078m	Poly(A) polymerase 1 isoform 6
	ci-miRN19	unconservative_scaffold_1_3807	0	up	Ciclev10008436m	Poly(A) polymerase 1 isoform 6
	ci-miRN19	unconservative_scaffold_1_3807	0	up	Ciclev10008795m	Poly(A) polymerase 1 isoform 6
	ci-miRN7	unconservative_scaffold_2_179198	0	down	Ciclev10001413m	HUA2-like protein 1
	ci-miRN7	unconservative_scaffold_2_179198	0	down	Ciclev10001905m	Chalcone and stilbene synthase family protei
	ci-miRN7	unconservative_scaffold_2_179198	0	down	Ciclev10004572m	ATP citrate lyase subunit B 2 isoform 1
	ci-miRN7	unconservative_scaffold_2_179198	0	down	Ciclev10005650m	Unknown
	ci-miRN7	unconservative_scaffold_2_179198	0	down	Ciclev10016134m	hypothetical protein
	ci-miRN7	unconservative_scaffold_2_179198	0	down	Ciclev10025052m	Acyl-CoA oxidase 2 isoform 1
	ci-miRN7	unconservative_scaffold_2_179198	0	down	Ciclev10029779m	Unknown
	ci-miRN7	unconservative_scaffold_2_179198	0	down	Ciclev10031104m	Eukaryotic aspartyl protease family protein isoform 1
	ci-miRN7	unconservative_scaffold_2_179198	0	down	Ciclev10029779m	Unknown
	ci-miRN13	unconservative_scaffold_2_316243	0	up	Ciclev10000468m	Cleavage and polyadenylation specificity factor 73
	ci-miRN13	unconservative_scaffold_2_316243	0	up	Ciclev10000669m	Cleavage and polyadenylation specificity factor 73
	ci-miRN13	unconservative_scaffold_2_316243	0	up	Ciclev10011939m	Protein C20orf4, putative
	ci-miRN13	unconservative_scaffold_2_316243	0	up	Ciclev10012057m	Hypothetical protein PRUPE_ppa006770mg
	ci-miRN13	unconservative_scaffold_2_316243	0	up	Ciclev10021633m	PREDICTED: uncharacterized protein
	ci-miRN13	unconservative_scaffold_2_316243	0	up	Ciclev10029954m	BURP domain-containing protein 3 (Precursor)
	ci-miRN30b	unconservative_scaffold_3_452009	0	up	Ciclev10001163m	Eukaryotic translation initiation factor 5
	ci-miRN32	unconservative_scaffold_3_563840	0.000766889	down	Ciclev10018917m	MAR-binding filament-like protein
	ci-miRN32	unconservative_scaffold_3_563840	0.000766889	down	Ciclev10018919m	MAR-binding filament-like protein
	ci-miRN8	unconservative_scaffold_6_1076798	0	down	Ciclev10032738m	UV excision repair protein rad23, putative
	ci-miRN31	unconservative_scaffold_6_1092568	0.00091872	up	Ciclev10012377m	Transcription factor ASG4
	ci-miRN31	unconservative_scaffold_6_1092568	0.00091872	up	Ciclev10027736m	DNA/RNA helicase protein isoform 1
	ci-miRN33	unconservative_scaffold_8_1310393	0.00800858	down	Ciclev10003376m	PREDICTED: gibberellin 20 oxidase 2
	ci-miRN33	unconservative_scaffold_8_1310393	0.00800858	down	Ciclev10011145m	HUA2-like protein 1
	ci-miRN33	unconservative_scaffold_8_1310393	0.00800858	down	Ciclev10020204m	Epidermis-specific secreted glycoprotein
	ci-miRN33	unconservative_scaffold_8_1310393	0.00800858	down	Ciclev10020212m	D-mannose binding lectin protein with Apple-like carbohydrate-binding domain, putative
	ci-miRN33	unconservative_scaffold_8_1310393	0.00800858	down	Ciclev10020247m	PREDICTED: epidermis-specific secreted glycoprotein EP1-like
	ci-miRN33	unconservative_scaffold_8_1310393	0.00800858	down	Ciclev10023808m	Epidermis-specific secreted glycoprotein EP1 (Precursor)
	ci-miRN33	unconservative_scaffold_8_1310393	0.00800858	down	Ciclev10029248m	Vesicle-associated membrane protein 714 isoform 1
C. sinensis	miR319a	conservative_scaffold_2_325210	0	down	Ciclev10000756m	Transcription factor GAMYB	ppt-miR319a (conservative_scaffold_1_94525); ppt-miR319a (conservative_scaffold_1_94526); ath-miR319a (conservative_scaffold_3_346991); mtr-miR7700-5p (conservative_scaffold_3_614559); mtr-miR7700-5p (conservative_scaffold_5_926792).
	miR319a	conservative_scaffold_2_325210	0	down	Ciclev10001027m	Transcription factor GAMYB
	miR160a	conservative_scaffold_2_331813	4.36364e-05	down	Ciclev10000693m	Auxin response factor 17	ath-miR160a (conservative_scaffold_4_632152); ath-miR160a (conservative_scaffold_6_1021446).
	miR160a	conservative_scaffold_2_331813	4.36364e-05	down	Ciclev10000695m	Auxin response factor 17
	miR160a	conservative_scaffold_2_331813	4.36364e-05	down	Ciclev10000696m	Auxin response factor 17
	miR160a	conservative_scaffold_2_331813	4.36364e-05	down	Ciclev10011194m	Auxin response factor 18
	miR160a	conservative_scaffold_2_331813	4.36364e-05	down	Ciclev10027901m	Auxin response factor 10
	miR160a	conservative_scaffold_2_331813	4.36364e-05	down	Ciclev10030860m	Auxin response factor 18
	miR847	conservative_scaffold_7_1148413	0.0006144	up	Ciclev10000001m	E3 ubiquitin-protein ligase UPL2 isoform 1
	miR847	conservative_scaffold_7_1148413	0.0006144	up	Ciclev10000003m	E3 ubiquitin-protein ligase UPL2 isoform 1
	miR847	conservative_scaffold_7_1148413	0.0006144	up	Ciclev10004376m	FAR1-related sequence 7 isoform 1
	miR847	conservative_scaffold_7_1148413	0.0006144	up	Ciclev10011588m	Floral homeotic protein APETALA 2
	miR847	conservative_scaffold_7_1148413	0.0006144	up	Ciclev10011591m	Floral homeotic protein APETALA 2
	miR847	conservative_scaffold_7_1148413	0.0006144	up	Ciclev10014934m	Conserved hypothetical protein
	miR847	conservative_scaffold_7_1148413	0.0006144	up	Ciclev10014937m	Conserved hypothetical protein
	miR847	conservative_scaffold_7_1148413	0.0006144	up	Ciclev10017677m	Myb-related protein Myb4
	miR847	conservative_scaffold_7_1148413	0.0006144	up	Ciclev10018136m	Cyclin-T1-5
	miR847	conservative_scaffold_7_1148413	0.0006144	up	Ciclev10018462m	Probable lysine-specific demethylase JMJ14
	miR847	conservative_scaffold_7_1148413	0.0006144	up	Ciclev10018661m	Uncharacterized protein TCM_034025
	miR847	conservative_scaffold_7_1148413	0.0006144	up	Ciclev10019474m	Conserved hypothetical protein
	miR847	conservative_scaffold_7_1148413	0.0006144	up	Ciclev10021819m	Integral membrane HPP family protein
	miR847	conservative_scaffold_7_1148413	0.0006144	up	Ciclev10022155m	predicted protein
	miR847	conservative_scaffold_7_1148413	0.0006144	up	Ciclev10023157m	Hypothetical protein PRUPE_ppa023123mg
	miR847	conservative_scaffold_7_1148413	0.0006144	up	Ciclev10025826m	Uncharacterized protein TCM_029281
	miR847	conservative_scaffold_7_1148413	0.0006144	up	Ciclev10026014m	Putative DNA-binding protein ESCAROLA
	miR847	conservative_scaffold_7_1148413	0.0006144	up	Ciclev10028259m	Ethylene-responsive transcription factor
	miR847	conservative_scaffold_7_1148413	0.0006144	up	Ciclev10028630m	Hypothetical protein SORBIDRAFT_10g029405
	miR847	conservative_scaffold_7_1148413	0.0006144	up	Ciclev10030455m	Probable WRKY transcription factor 9
	miR847	conservative_scaffold_7_1148413	0.0006144	up	Ciclev10031306m	Ethylene-responsive transcription factor RAP2-7
	miR847	conservative_scaffold_7_1148413	0.0006144	up	Ciclev10031353m	Ethylene-responsive transcription factor RAP2-7
	ci-miRN23	unconservative_scaffold_1_11546	0	down	Ciclev10009779m	Blue copper protein (Precursor)
